# Supplementary material for: 4-(8-Eth­oxy-2,3-dihydro-1H-cyclo­penta­[c]quinolin-4-yl)butane-1-peroxol
Source: Acta Crystallogr Sect E Struct Rep Online. 2010 Jun 16;66(Pt 7):o1660. doi: 10.1107/S1600536810021781 (PMC3006979; doi:10.1107/S1600536810021781)
Supplement: Supplementary file 1 [file e-66-o1660-sup1.cif]

##############################################################################
###                                                                        ###
###        Electronic paper (Acta Crystallographica Section E)             ###
###                                                                        ###
##############################################################################
#                                                                            #
# This CIF contains the data in a paper accepted for publication in Acta     #
# Crystallographica Section E. It conforms to the requirements of Notes      #
# for Authors for Section E, and has been peer reviewed under the auspices   #
# of the IUCr Commission on Journals.                                        #
#                                                                            #
# Full details of the Crystallographic Information File format               #
# are given in the paper "The Crystallographic Information File (CIF):       #
# a New Standard Archive File for Crystallography" by S. R. Hall, F. H.      #
# Allen and I. D. Brown [Acta Cryst. (1991), A47, 655-685].                  #
#                                                                            #
# The current version of the core CIF dictionary is obtainable from          #
# ftp://ftp.iucr.org/pub/cif_core.dic. The current version number is 2.4.    #
#                                                                            #
# Software is freely available for graphical display of the structure(s) in  #
# this CIF.  For information consult the CIF home page http://www.iucr.org/  #
# cif/home.html                                                              #
#                                                                            #
# This file may be used for bona fide research purposes within the           #
# scientific community so long as proper attribution is given to the journal # 
# article from which it was obtained.                                        #
#                                                                            #
##############################################################################
                                             
data_global
_audit_creation_method     SHELXL-97
_journal_date_recd_electronic     2010-05-28
_journal_date_accepted     2010-06-07
_journal_name_full     'Acta Crystallographica, Section E'
_journal_year     2010
_journal_volume     66
_journal_issue      7
_journal_page_first     o1660
_journal_page_last     o1660
_journal_paper_category     QO
_journal_coeditor_code     FJ2311
loop_
    _publ_contact_author_name
    _publ_contact_author_address
    _publ_contact_author_email
    'Frank R. Fronczek'
;Department of Chemistry
Louisiana State University
Baton Rouge
LA 70803-1804
USA
;
 'ffroncz@lsu.edu'
    'Fotie, Jean '
; Department of Chemistry and Physics
Southeastern Louisiana University, SLU 10878
Hammond
LA 70402-0878
USA
;
 jean.fotie@selu.edu
_publ_contact_author_fax     '(225) 578 3458'
_publ_contact_author_phone     '(225) 578 8270'
_publ_section_title
;\
4-(8-Ethoxy-2,3-dihydro-1<i>H</i>-cyclopenta[<i>c</i>]quinolin-4-yl)butane-\
1-peroxol
;
loop_
    _publ_author_name
    _publ_author_footnote
    _publ_author_address
    'Fotie, Jean ' .
; Department of Chemistry and Physics
Southeastern Louisiana University, SLU 10878
Hammond
LA 70402-0878
USA
;
    'Fronczek, Chris F.' .
;    Department of Chemistry
     Louisiana State University
     Baton Rouge
     LA 70803-1804
     USA
;
    'Burns, Kyle A.' .
; Department of Chemistry and Physics
Southeastern Louisiana University, SLU 10878
Hammond
LA 70402-0878
USA
;
    'Fronczek, Frank R.' .
;    Department of Chemistry
     Louisiana State University
     Baton Rouge
     LA 70803-1804
     USA
;
    ' Bain, Cheryl' .
;    Department of Chemistry
     McGill University
     Otto Maas Chemistry Building
     801 Sherbrooke Street West
     Montreal
     Quebec
     Canada H3A 2K6
;
    ' Bohle, D. Scott ' .
;    Department of Chemistry
     McGill University
     Otto Maas Chemistry Building
     801 Sherbrooke Street West
     Montreal
     Quebec
     Canada H3A 2K6
;
    ' Poudeu, Ferdinand P.' .
;    Department of Chemistry
     University of New Orleans
     New Orleans
     LA 70148
     USA
;
data_I
_audit_creation_method     SHELXL-97
_chemical_name_systematic
;
4-(8-Ethoxy-2,3-dihydro-1<i>H</i>-cyclopenta[<i>c</i>]quinolin-4-yl)butane-
1-peroxol
;
_chemical_name_common     ?
_chemical_formula_moiety     'C18 H23 N O3'
_chemical_formula_sum     'C18 H23 N O3'
_chemical_formula_iupac     'C18 H23 N O3'
_chemical_formula_weight     301.37
_chemical_melting_point     ?
_symmetry_cell_setting     triclinic
_symmetry_space_group_name_H-M     'P -1'
_symmetry_space_group_name_Hall     '-P 1'
loop_
    _symmetry_equiv_pos_as_xyz
    'x, y, z'
    '-x, -y, -z'
_cell_length_a     8.0113(2)
_cell_length_b     8.5091(2)
_cell_length_c     12.6334(3)
_cell_angle_alpha     73.6050(10)
_cell_angle_beta     74.9360(10)
_cell_angle_gamma     78.1360(10)
_cell_volume     789.63(3)
_cell_formula_units_Z     2
_cell_measurement_reflns_used     4518
_cell_measurement_theta_min     3.73
_cell_measurement_theta_max     68.28
_cell_measurement_temperature     90.0(5)
_exptl_crystal_description     'prism'
_exptl_crystal_colour     'colourless'
_exptl_crystal_size_max     0.19
_exptl_crystal_size_mid     0.17
_exptl_crystal_size_min     0.15
_exptl_crystal_density_diffrn     1.268
_exptl_crystal_density_meas     ?
_exptl_crystal_density_method     'not measured'
_exptl_crystal_F_000     324
_exptl_absorpt_coefficient_mu     0.688
_exptl_absorpt_correction_type     multi-scan
_exptl_absorpt_process_details     '(SADABS; Sheldrick, 2004)'
_exptl_absorpt_correction_T_min     0.880
_exptl_absorpt_correction_T_max     0.904
_exptl_special_details
;
;
_diffrn_ambient_temperature     90.0(5)
_diffrn_radiation_type     CuK\a
_diffrn_radiation_wavelength     1.54178
_diffrn_radiation_source     'fine-focus sealed tube'
_diffrn_radiation_monochromator     graphite
_diffrn_measurement_device_type     'Bruker APEXII CCD'
_diffrn_measurement_method     '\f and \w scans'
_diffrn_detector_area_resol_mean     ?
_diffrn_reflns_number     9369
_diffrn_reflns_av_R_equivalents     0.030
_diffrn_reflns_av_sigmaI/netI     0.0260
_diffrn_reflns_theta_min     3.73
_diffrn_reflns_theta_max     68.79
_diffrn_reflns_theta_full     66.60
_diffrn_measured_fraction_theta_max     0.955
_diffrn_measured_fraction_theta_full     0.978
_diffrn_reflns_limit_h_min     -9
_diffrn_reflns_limit_h_max     9
_diffrn_reflns_limit_k_min     -9
_diffrn_reflns_limit_k_max     10
_diffrn_reflns_limit_l_min     -15
_diffrn_reflns_limit_l_max     15
_diffrn_standards_number     0
_diffrn_standards_interval_count     ?
_diffrn_standards_interval_time     ?
_diffrn_standards_decay_%     ?
_refine_special_details
;
Refinement of <i>F</i>^2^ against ALL reflections. The weighted <i>R</i>-factor
<i>wR</i> and goodness of fit <i>S</i> are based on <i>F</i>^2^, conventional
<i>R</i>-factors <i>R</i> are based on <i>F</i>, with <i>F</i> set to zero for
negative <i>F</i>^2^. The threshold expression of <i>F</i>^2^ >
\s(<i>F</i>^2^) is used only for calculating <i>R</i>-factors(gt) <i>etc</i>.
and is not relevant to the choice of reflections for refinement.
<i>R</i>-factors based on <i>F</i>^2^ are statistically about twice as large
as those based on <i>F</i>, and <i>R</i>- factors based on ALL data will be
even larger.
;
_reflns_number_total     2798
_reflns_number_gt     2400
_reflns_threshold_expression     I>2\s(I)
_refine_ls_structure_factor_coef     Fsqd
_refine_ls_matrix_type     full
_refine_ls_R_factor_all     0.0423
_refine_ls_R_factor_gt     0.0360
_refine_ls_wR_factor_gt     0.1056
_refine_ls_wR_factor_ref     0.1102
_refine_ls_goodness_of_fit_ref     1.080
_refine_ls_restrained_S_all     1.080
_refine_ls_number_reflns     2798
_refine_ls_number_parameters     202
_refine_ls_number_restraints     0
_refine_ls_hydrogen_treatment     constr
_refine_ls_weighting_scheme     calc
_refine_ls_weighting_details
         'calc w=1/[\s^2^(Fo^2^)+(0.0626P)^2^+0.1754P] where P=(Fo^2^+2Fc^2^)/3'
_atom_sites_solution_hydrogens     geom
_atom_sites_solution_primary     direct
_atom_sites_solution_secondary     difmap
_refine_ls_shift/su_max     0.000
_refine_ls_shift/su_mean     0.000
_refine_diff_density_max     0.215
_refine_diff_density_min     -0.273
_refine_ls_extinction_method     'SHELXL97 (Sheldrick, 2008)'
_refine_ls_extinction_coef     0.0023(7)
_refine_ls_extinction_expression
                                  'Fc^*^=kFc[1+0.001xFc^2^\l^3^/sin(2\q)]^-1/4^'
loop_
    _atom_type_symbol
    _atom_type_description
    _atom_type_scat_dispersion_real
    _atom_type_scat_dispersion_imag
    _atom_type_scat_source
    'C' 'C' 0.0181 0.0091
                         'International Tables Vol C Tables 4.2.6.8 and 6.1.1.4'
    'H' 'H' 0.0000 0.0000
                         'International Tables Vol C Tables 4.2.6.8 and 6.1.1.4'
    'N' 'N' 0.0311 0.0180
                         'International Tables Vol C Tables 4.2.6.8 and 6.1.1.4'
    'O' 'O' 0.0492 0.0322
                         'International Tables Vol C Tables 4.2.6.8 and 6.1.1.4'
_computing_data_collection     'APEX2 (Bruker, 2006)'
_computing_cell_refinement     'SAINT (Bruker, 2006)'
_computing_data_reduction     'SAINT (Bruker, 2006)'
_computing_structure_solution     'SHELXS97 (Sheldrick, 2008)'
_computing_structure_refinement     'SHELXL97 (Sheldrick, 2008)'
_computing_molecular_graphics     'ORTEP-3 for Windows (Farrugia, 1997)'
_computing_publication_material     'SHELXTL (Sheldrick, 2008)'
loop_
    _atom_site_type_symbol
    _atom_site_label
    _atom_site_fract_x
    _atom_site_fract_y
    _atom_site_fract_z
    _atom_site_U_iso_or_equiv
    _atom_site_adp_type
    _atom_site_calc_flag
    _atom_site_refinement_flags
    _atom_site_occupancy
    _atom_site_disorder_assembly
    _atom_site_disorder_group
    O O1 0.54940(12) 0.44045(11) 1.21141(7) 0.0202(2) Uani d . 1 . .
    O O2 0.43514(12) 0.35072(12) 1.31138(8) 0.0233(3) Uani d . 1 . .
    H H2 0.3429 0.4140 1.3292 0.035 Uiso calc R 1 . .
    O O3 0.98882(12) 0.17854(11) 0.27498(8) 0.0201(2) Uani d . 1 . .
    N N1 0.84064(14) 0.40032(13) 0.66551(9) 0.0180(3) Uani d . 1 . .
    C C1 0.96537(17) 0.22269(16) 0.37459(11) 0.0177(3) Uani d . 1 . .
    C C2 1.08402(17) 0.17863(16) 0.44285(11) 0.0175(3) Uani d . 1 . .
    H H2A 1.1914 0.1104 0.4233 0.021 Uiso calc R 1 . .
    C C3 1.04475(17) 0.23589(15) 0.54275(11) 0.0166(3) Uani d . 1 . .
    C C4 0.88489(17) 0.33756(16) 0.57160(11) 0.0171(3) Uani d . 1 . .
    C C5 0.76525(17) 0.37924(16) 0.49902(11) 0.0184(3) Uani d . 1 . .
    H H5 0.6573 0.4473 0.5172 0.022 Uiso calc R 1 . .
    C C6 0.80419(17) 0.32234(16) 0.40359(11) 0.0198(3) Uani d . 1 . .
    H H6 0.7225 0.3498 0.3562 0.024 Uiso calc R 1 . .
    C C7 1.15889(17) 0.19861(16) 0.61825(11) 0.0173(3) Uani d . 1 . .
    C C8 1.33845(17) 0.09920(17) 0.60806(11) 0.0203(3) Uani d . 1 . .
    H H8A 1.4123 0.1362 0.5321 0.024 Uiso calc R 1 . .
    H H8B 1.3323 -0.0203 0.6226 0.024 Uiso calc R 1 . .
    C C9 1.40947(18) 0.13488(18) 0.69997(12) 0.0235(3) Uani d . 1 . .
    H H9A 1.4726 0.0323 0.7404 0.028 Uiso calc R 1 . .
    H H9B 1.4909 0.2177 0.6656 0.028 Uiso calc R 1 . .
    C C10 1.25038(18) 0.20199(18) 0.78213(12) 0.0229(3) Uani d . 1 . .
    H H10A 1.2155 0.1143 0.8507 0.027 Uiso calc R 1 . .
    H H10B 1.2753 0.2956 0.8047 0.027 Uiso calc R 1 . .
    C C11 1.11048(17) 0.25808(16) 0.71348(11) 0.0188(3) Uani d . 1 . .
    C C12 0.95014(17) 0.36144(16) 0.73497(11) 0.0184(3) Uani d . 1 . .
    C C13 0.89624(18) 0.43704(17) 0.83518(11) 0.0209(3) Uani d . 1 . .
    H H13A 0.8268 0.5471 0.8139 0.025 Uiso calc R 1 . .
    H H13B 1.0025 0.4540 0.8543 0.025 Uiso calc R 1 . .
    C C14 0.78889(17) 0.33287(16) 0.94029(11) 0.0186(3) Uani d . 1 . .
    H H14A 0.6851 0.3105 0.9213 0.022 Uiso calc R 1 . .
    H H14B 0.8601 0.2254 0.9657 0.022 Uiso calc R 1 . .
    C C15 0.73048(17) 0.42275(16) 1.03551(11) 0.0190(3) Uani d . 1 . .
    H H15A 0.8351 0.4403 1.0561 0.023 Uiso calc R 1 . .
    H H15B 0.6655 0.5329 1.0079 0.023 Uiso calc R 1 . .
    C C16 0.61601(18) 0.32967(16) 1.13985(11) 0.0194(3) Uani d . 1 . .
    H H16A 0.5194 0.2962 1.1196 0.023 Uiso calc R 1 . .
    H H16B 0.6850 0.2291 1.1779 0.023 Uiso calc R 1 . .
    C C17 1.15683(18) 0.09386(16) 0.23380(11) 0.0201(3) Uani d . 1 . .
    H H17A 1.1735 -0.0203 0.2812 0.024 Uiso calc R 1 . .
    H H17B 1.2503 0.1526 0.2357 0.024 Uiso calc R 1 . .
    C C18 1.1631(2) 0.09065(18) 0.11403(12) 0.0256(3) Uani d . 1 . .
    H H18A 1.0682 0.0347 0.1132 0.038 Uiso calc R 1 . .
    H H18B 1.2755 0.0309 0.0835 0.038 Uiso calc R 1 . .
    H H18C 1.1496 0.2043 0.0676 0.038 Uiso calc R 1 . .
loop_
    _atom_site_aniso_label
    _atom_site_aniso_U_11
    _atom_site_aniso_U_22
    _atom_site_aniso_U_33
    _atom_site_aniso_U_12
    _atom_site_aniso_U_13
    _atom_site_aniso_U_23
    O1 0.0200(5) 0.0214(5) 0.0171(5) -0.0013(4) 0.0010(4) -0.0070(4)
    O2 0.0197(5) 0.0255(5) 0.0176(5) 0.0011(4) 0.0027(4) -0.0033(4)
    O3 0.0201(5) 0.0229(5) 0.0180(5) 0.0001(4) -0.0048(4) -0.0076(4)
    N1 0.0179(6) 0.0168(6) 0.0179(6) -0.0021(4) -0.0017(4) -0.0044(4)
    C1 0.0208(7) 0.0161(7) 0.0153(6) -0.0040(5) -0.0026(5) -0.0027(5)
    C2 0.0164(7) 0.0150(6) 0.0183(7) -0.0013(5) -0.0018(5) -0.0023(5)
    C3 0.0171(7) 0.0141(6) 0.0166(7) -0.0038(5) -0.0023(5) -0.0006(5)
    C4 0.0181(7) 0.0141(6) 0.0168(7) -0.0033(5) -0.0004(5) -0.0022(5)
    C5 0.0151(7) 0.0165(7) 0.0210(7) 0.0002(5) -0.0027(5) -0.0029(5)
    C6 0.0187(7) 0.0193(7) 0.0199(7) -0.0030(5) -0.0051(5) -0.0017(5)
    C7 0.0173(7) 0.0148(6) 0.0175(7) -0.0039(5) -0.0023(5) -0.0003(5)
    C8 0.0176(7) 0.0211(7) 0.0201(7) 0.0016(5) -0.0045(5) -0.0045(5)
    C9 0.0183(7) 0.0282(8) 0.0235(7) -0.0008(6) -0.0065(6) -0.0056(6)
    C10 0.0222(7) 0.0259(8) 0.0219(7) -0.0011(6) -0.0075(6) -0.0071(6)
    C11 0.0194(7) 0.0180(7) 0.0175(7) -0.0052(5) -0.0029(5) -0.0012(5)
    C12 0.0193(7) 0.0164(7) 0.0182(7) -0.0043(5) -0.0017(5) -0.0032(5)
    C13 0.0215(7) 0.0203(7) 0.0212(7) -0.0037(5) -0.0020(6) -0.0075(6)
    C14 0.0194(7) 0.0188(7) 0.0182(7) -0.0005(5) -0.0043(5) -0.0067(5)
    C15 0.0181(7) 0.0203(7) 0.0192(7) -0.0006(5) -0.0041(5) -0.0072(5)
    C16 0.0213(7) 0.0195(7) 0.0179(7) 0.0005(5) -0.0043(5) -0.0075(5)
    C17 0.0214(7) 0.0180(7) 0.0197(7) -0.0001(5) -0.0029(5) -0.0058(5)
    C18 0.0307(8) 0.0246(8) 0.0226(7) -0.0005(6) -0.0046(6) -0.0106(6)
_geom_special_details
;
All e.s.d.'s (except the e.s.d. in the dihedral angle between two l.s. planes)
are estimated using the full covariance matrix. The cell e.s.d.'s are taken
into account individually in the estimation of e.s.d.'s in distances, angles
and torsion angles; correlations between e.s.d.'s in cell parameters are only
used when they are defined by crystal symmetry. An approximate (isotropic)
treatment of cell e.s.d.'s is used for estimating e.s.d.'s involving l.s.
planes.
;
loop_
    _geom_bond_atom_site_label_1
    _geom_bond_atom_site_label_2
    _geom_bond_site_symmetry_2
    _geom_bond_distance
    _geom_bond_publ_flag
    O1 C16 . 1.4193(15) ?
    O1 O2 . 1.4690(13) ?
    O2 H2 . 0.8400 ?
    O3 C1 . 1.3693(15) ?
    O3 C17 . 1.4319(16) ?
    N1 C12 . 1.3288(17) ?
    N1 C4 . 1.3709(17) ?
    C1 C2 . 1.3729(18) ?
    C1 C6 . 1.4142(19) ?
    C2 C3 . 1.4166(18) ?
    C2 H2A . 0.9500 ?
    C3 C4 . 1.4147(18) ?
    C3 C7 . 1.4176(18) ?
    C4 C5 . 1.4208(18) ?
    C5 C6 . 1.3628(19) ?
    C5 H5 . 0.9500 ?
    C6 H6 . 0.9500 ?
    C7 C11 . 1.3691(19) ?
    C7 C8 . 1.5054(18) ?
    C8 C9 . 1.5420(19) ?
    C8 H8A . 0.9900 ?
    C8 H8B . 0.9900 ?
    C9 C10 . 1.5413(19) ?
    C9 H9A . 0.9900 ?
    C9 H9B . 0.9900 ?
    C10 C11 . 1.5125(18) ?
    C10 H10A . 0.9900 ?
    C10 H10B . 0.9900 ?
    C11 C12 . 1.4094(19) ?
    C12 C13 . 1.5048(18) ?
    C13 C14 . 1.5310(18) ?
    C13 H13A . 0.9900 ?
    C13 H13B . 0.9900 ?
    C14 C15 . 1.5266(17) ?
    C14 H14A . 0.9900 ?
    C14 H14B . 0.9900 ?
    C15 C16 . 1.5122(18) ?
    C15 H15A . 0.9900 ?
    C15 H15B . 0.9900 ?
    C16 H16A . 0.9900 ?
    C16 H16B . 0.9900 ?
    C17 C18 . 1.5087(18) ?
    C17 H17A . 0.9900 ?
    C17 H17B . 0.9900 ?
    C18 H18A . 0.9800 ?
    C18 H18B . 0.9800 ?
    C18 H18C . 0.9800 ?
loop_
    _geom_angle_atom_site_label_1
    _geom_angle_atom_site_label_2
    _geom_angle_atom_site_label_3
    _geom_angle_site_symmetry_1
    _geom_angle_site_symmetry_3
    _geom_angle
    _geom_angle_publ_flag
    C16 O1 O2 . . 105.80(9) ?
    O1 O2 H2 . . 109.5 ?
    C1 O3 C17 . . 117.05(10) ?
    C12 N1 C4 . . 119.06(11) ?
    O3 C1 C2 . . 125.10(12) ?
    O3 C1 C6 . . 114.06(11) ?
    C2 C1 C6 . . 120.84(12) ?
    C1 C2 C3 . . 119.32(12) ?
    C1 C2 H2A . . 120.3 ?
    C3 C2 H2A . . 120.3 ?
    C4 C3 C2 . . 120.22(12) ?
    C4 C3 C7 . . 116.10(12) ?
    C2 C3 C7 . . 123.68(12) ?
    N1 C4 C3 . . 123.16(12) ?
    N1 C4 C5 . . 118.20(12) ?
    C3 C4 C5 . . 118.63(12) ?
    C6 C5 C4 . . 120.53(12) ?
    C6 C5 H5 . . 119.7 ?
    C4 C5 H5 . . 119.7 ?
    C5 C6 C1 . . 120.44(12) ?
    C5 C6 H6 . . 119.8 ?
    C1 C6 H6 . . 119.8 ?
    C11 C7 C3 . . 120.02(12) ?
    C11 C7 C8 . . 111.83(11) ?
    C3 C7 C8 . . 128.14(12) ?
    C7 C8 C9 . . 103.20(11) ?
    C7 C8 H8A . . 111.1 ?
    C9 C8 H8A . . 111.1 ?
    C7 C8 H8B . . 111.1 ?
    C9 C8 H8B . . 111.1 ?
    H8A C8 H8B . . 109.1 ?
    C10 C9 C8 . . 106.77(11) ?
    C10 C9 H9A . . 110.4 ?
    C8 C9 H9A . . 110.4 ?
    C10 C9 H9B . . 110.4 ?
    C8 C9 H9B . . 110.4 ?
    H9A C9 H9B . . 108.6 ?
    C11 C10 C9 . . 103.12(11) ?
    C11 C10 H10A . . 111.1 ?
    C9 C10 H10A . . 111.1 ?
    C11 C10 H10B . . 111.1 ?
    C9 C10 H10B . . 111.1 ?
    H10A C10 H10B . . 109.1 ?
    C7 C11 C12 . . 120.33(12) ?
    C7 C11 C10 . . 111.14(12) ?
    C12 C11 C10 . . 128.50(12) ?
    N1 C12 C11 . . 121.27(12) ?
    N1 C12 C13 . . 116.62(11) ?
    C11 C12 C13 . . 122.09(12) ?
    C12 C13 C14 . . 114.07(11) ?
    C12 C13 H13A . . 108.7 ?
    C14 C13 H13A . . 108.7 ?
    C12 C13 H13B . . 108.7 ?
    C14 C13 H13B . . 108.7 ?
    H13A C13 H13B . . 107.6 ?
    C15 C14 C13 . . 110.73(11) ?
    C15 C14 H14A . . 109.5 ?
    C13 C14 H14A . . 109.5 ?
    C15 C14 H14B . . 109.5 ?
    C13 C14 H14B . . 109.5 ?
    H14A C14 H14B . . 108.1 ?
    C16 C15 C14 . . 113.20(11) ?
    C16 C15 H15A . . 108.9 ?
    C14 C15 H15A . . 108.9 ?
    C16 C15 H15B . . 108.9 ?
    C14 C15 H15B . . 108.9 ?
    H15A C15 H15B . . 107.8 ?
    O1 C16 C15 . . 106.06(11) ?
    O1 C16 H16A . . 110.5 ?
    C15 C16 H16A . . 110.5 ?
    O1 C16 H16B . . 110.5 ?
    C15 C16 H16B . . 110.5 ?
    H16A C16 H16B . . 108.7 ?
    O3 C17 C18 . . 107.10(11) ?
    O3 C17 H17A . . 110.3 ?
    C18 C17 H17A . . 110.3 ?
    O3 C17 H17B . . 110.3 ?
    C18 C17 H17B . . 110.3 ?
    H17A C17 H17B . . 108.6 ?
    C17 C18 H18A . . 109.5 ?
    C17 C18 H18B . . 109.5 ?
    H18A C18 H18B . . 109.5 ?
    C17 C18 H18C . . 109.5 ?
    H18A C18 H18C . . 109.5 ?
    H18B C18 H18C . . 109.5 ?
loop_
    _geom_torsion_atom_site_label_1
    _geom_torsion_atom_site_label_2
    _geom_torsion_atom_site_label_3
    _geom_torsion_atom_site_label_4
    _geom_torsion_site_symmetry_1
    _geom_torsion_site_symmetry_2
    _geom_torsion_site_symmetry_3
    _geom_torsion_site_symmetry_4
    _geom_torsion
    _geom_torsion_publ_flag
    C17 O3 C1 C2 . . . . -6.48(18) ?
    C17 O3 C1 C6 . . . . 173.01(11) ?
    O3 C1 C2 C3 . . . . 178.62(11) ?
    C6 C1 C2 C3 . . . . -0.8(2) ?
    C1 C2 C3 C4 . . . . -0.07(19) ?
    C1 C2 C3 C7 . . . . -179.45(12) ?
    C12 N1 C4 C3 . . . . -1.71(19) ?
    C12 N1 C4 C5 . . . . 179.37(11) ?
    C2 C3 C4 N1 . . . . -178.41(11) ?
    C7 C3 C4 N1 . . . . 1.02(19) ?
    C2 C3 C4 C5 . . . . 0.51(19) ?
    C7 C3 C4 C5 . . . . 179.94(11) ?
    N1 C4 C5 C6 . . . . 178.92(11) ?
    C3 C4 C5 C6 . . . . -0.05(19) ?
    C4 C5 C6 C1 . . . . -0.8(2) ?
    O3 C1 C6 C5 . . . . -178.21(11) ?
    C2 C1 C6 C5 . . . . 1.3(2) ?
    C4 C3 C7 C11 . . . . 1.01(19) ?
    C2 C3 C7 C11 . . . . -179.59(12) ?
    C4 C3 C7 C8 . . . . -177.84(12) ?
    C2 C3 C7 C8 . . . . 1.6(2) ?
    C11 C7 C8 C9 . . . . -10.82(15) ?
    C3 C7 C8 C9 . . . . 168.11(13) ?
    C7 C8 C9 C10 . . . . 18.58(14) ?
    C8 C9 C10 C11 . . . . -19.42(14) ?
    C3 C7 C11 C12 . . . . -2.3(2) ?
    C8 C7 C11 C12 . . . . 176.70(12) ?
    C3 C7 C11 C10 . . . . 179.39(11) ?
    C8 C7 C11 C10 . . . . -1.59(16) ?
    C9 C10 C11 C7 . . . . 13.27(15) ?
    C9 C10 C11 C12 . . . . -164.84(13) ?
    C4 N1 C12 C11 . . . . 0.34(19) ?
    C4 N1 C12 C13 . . . . 178.70(11) ?
    C7 C11 C12 N1 . . . . 1.7(2) ?
    C10 C11 C12 N1 . . . . 179.63(12) ?
    C7 C11 C12 C13 . . . . -176.59(12) ?
    C10 C11 C12 C13 . . . . 1.4(2) ?
    N1 C12 C13 C14 . . . . 89.79(14) ?
    C11 C12 C13 C14 . . . . -91.87(15) ?
    C12 C13 C14 C15 . . . . -176.62(11) ?
    C13 C14 C15 C16 . . . . 177.09(10) ?
    O2 O1 C16 C15 . . . . 178.71(9) ?
    C14 C15 C16 O1 . . . . -170.23(10) ?
    C1 O3 C17 C18 . . . . -168.40(11) ?
loop_
    _geom_hbond_atom_site_label_D
    _geom_hbond_atom_site_label_H
    _geom_hbond_atom_site_label_A
    _geom_hbond_site_symmetry_A
    _geom_hbond_distance_DH
    _geom_hbond_distance_HA
    _geom_hbond_distance_DA
    _geom_hbond_angle_DHA
    O2 H2 N1 2_667 0.84 1.93 2.7466(14) 165
