# Supplementary material for: 4-(8-Eth­oxy-2,3-dihydro-1H-cyclo­penta­[c]quinolin-4-yl)butane-1-peroxol
Source: Acta Crystallogr Sect E Struct Rep Online. 2010 Jun 16;66(Pt 7):o1660. doi: 10.1107/S1600536810021781 (PMC3006979; doi:10.1107/S1600536810021781)
Supplement: Supplementary file 2 [file e-66-o1660-Isup2.hkl]

#
# h,k,l, Fc-squared, Fo-squared, sigma(Fo-squared) and status flag
#
data_I
_shelx_title ' ChrisFronz13_0m in P-1'
_shelx_refln_list_code          4
_shelx_F_calc_maximum      135.88
_exptl_crystal_F_000       324.00
_reflns_d_resolution_high  0.8269
 
loop_
 _symmetry_equiv_pos_as_xyz
 'x, y, z'
 '-x, -y, -z'
 
_cell_length_a     8.0113
_cell_length_b     8.5091
_cell_length_c    12.6334
_cell_angle_alpha  73.605
_cell_angle_beta   74.936
_cell_angle_gamma  78.136
 
_shelx_F_squared_multiplier     1.000
 
loop_
 _refln_index_h
 _refln_index_k
 _refln_index_l
 _refln_F_squared_calc
 _refln_F_squared_meas
 _refln_F_squared_sigma
 _refln_observed_status
   1   0   0     3356.86     3212.67     33.00 o
   2   0   0        0.16        1.52      0.50 o
   3   0   0      526.11      552.35      6.98 o
   4   0   0       30.09       33.04      1.24 o
   5   0   0      171.21      172.82      3.18 o
   6   0   0        6.26        7.71      0.67 o
   7   0   0       67.14       70.18      1.90 o
   8   0   0        1.68        0.61      0.89 o
   9   0   0        2.99        3.49      1.57 o
  -8   1   0        6.45        5.89      0.62 o
  -7   1   0        7.00        8.11      0.91 o
  -6   1   0        1.48        1.56      0.75 o
  -5   1   0        0.80       -0.34      0.50 o
  -4   1   0       62.33       59.23      1.18 o
  -3   1   0      720.50      769.21      8.63 o
  -2   1   0       16.69       14.48      0.40 o
  -1   1   0      152.78      142.17      2.15 o
   0   1   0     1101.40     1087.58     11.24 o
   1   1   0      118.98      122.98      1.85 o
   2   1   0       20.98       22.03      0.46 o
   3   1   0        0.51        1.58      0.46 o
   4   1   0        3.64        3.48      1.05 o
   5   1   0       58.86       56.76      1.61 o
   6   1   0      573.82      553.30     11.65 o
   7   1   0       10.19       11.04      1.15 o
   8   1   0        0.65        1.54      1.02 o
   9   1   0        1.65        4.01      1.39 o
  -8   2   0        4.95        7.72      1.29 o
  -7   2   0        0.05       -0.20      0.57 o
  -6   2   0       36.26       41.18      1.31 o
  -5   2   0      172.11      184.28      2.94 o
  -4   2   0      265.11      283.19      4.24 o
  -3   2   0       24.83       26.40      0.84 o
  -2   2   0      371.89      370.14      4.71 o
  -1   2   0     3167.62     3130.70     42.43 o
   0   2   0     1821.08     1822.30     18.78 o
   1   2   0    18462.19    19595.42    296.74 o
   2   2   0     2614.71     2512.05     41.53 o
   3   2   0      202.39      192.01      3.75 o
   4   2   0       40.29       36.12      1.11 o
   5   2   0        3.14        3.46      0.92 o
   6   2   0        1.36        1.57      1.74 o
   7   2   0       34.29       33.17      2.70 o
   8   2   0        5.27        4.90      1.92 o
   9   2   0        0.54        0.70      1.22 o
  -8   3   0        0.03       -0.57      0.59 o
  -7   3   0        0.79        0.78      0.63 o
  -6   3   0        7.58        9.47      0.79 o
  -5   3   0       97.61       99.33      1.97 o
  -4   3   0       67.29       77.83      1.57 o
  -3   3   0      203.85      246.64      2.90 o
  -2   3   0     1105.63     1204.26     13.52 o
  -1   3   0      891.01      957.76      9.28 o
   0   3   0        0.01        0.45      0.45 o
   1   3   0        1.77       -0.61      0.61 o
   2   3   0       16.28       22.22      0.80 o
   3   3   0      150.29      161.17      2.89 o
   4   3   0        1.25        0.76      0.70 o
   5   3   0      296.41      291.38      6.79 o
   6   3   0      203.99      212.24      5.76 o
   7   3   0      232.62      225.67     11.34 o
   8   3   0       38.05       39.03      2.35 o
   9   3   0       33.22       35.75      2.79 o
  -7   4   0       27.07       34.19      1.76 o
  -6   4   0      108.08      100.28      2.20 o
  -5   4   0       49.14       54.68      1.58 o
  -4   4   0       12.80       13.58      0.82 o
  -3   4   0      265.74      276.58      6.45 o
  -2   4   0       15.22       14.71      0.69 o
  -1   4   0       47.63       44.79      1.47 o
   0   4   0     1080.07     1081.82     19.33 o
   1   4   0      128.40      132.83      2.49 o
   2   4   0      339.62      348.39      5.59 o
   3   4   0        0.56        1.23      0.58 o
   5   4   0      228.88      213.33      4.45 o
   6   4   0      209.81      216.56      4.56 o
   7   4   0      112.03      127.28      5.11 o
   8   4   0        3.42        3.68      1.01 o
  -7   5   0       14.11       16.41      1.60 o
  -6   5   0       36.12       36.59      1.42 o
  -5   5   0       76.81       90.14      2.09 o
  -4   5   0      414.24      406.92      6.41 o
  -3   5   0       11.96       11.95      1.23 o
  -2   5   0      614.23      637.31      8.94 o
  -1   5   0      496.07      555.29      8.65 o
   0   5   0      248.87      277.59      5.83 o
   1   5   0      117.62      114.82      3.01 o
   2   5   0      117.30      118.88      2.90 o
   3   5   0      181.86      173.19      3.93 o
   5   5   0       19.66       23.22      1.57 o
   6   5   0      315.08      335.77      7.09 o
   7   5   0       19.79       21.45      2.62 o
   8   5   0       12.77       12.72      2.09 o
  -6   6   0      159.74      164.23      9.42 o
  -5   6   0      152.68      161.41      2.99 o
  -4   6   0        2.15        1.67      0.65 o
  -3   6   0       28.64       27.45      1.26 o
  -2   6   0        8.88        8.24      0.75 o
  -1   6   0       14.25       16.82      0.92 o
   0   6   0        0.03       -0.32      0.90 o
   1   6   0        2.45        1.22      1.11 o
   2   6   0       55.20       52.20      2.28 o
   3   6   0        8.25       10.36      0.86 o
   4   6   0       85.53       88.80      2.79 o
   5   6   0       45.01       46.81      1.87 o
   6   6   0        4.46        4.47      2.01 o
   7   6   0       12.64       11.68      2.09 o
   8   6   0       14.65       17.96      1.92 o
  -5   7   0        0.10       -0.20      0.64 o
  -4   7   0        0.01       -0.04      0.60 o
  -3   7   0       48.45       48.47      1.93 o
  -2   7   0        0.08        0.20      0.67 o
  -1   7   0      282.56      274.68      7.03 o
   0   7   0      133.88      143.53      5.11 o
   1   7   0        6.46        8.78      1.46 o
   2   7   0        0.01        0.34      0.72 o
   3   7   0       51.95       55.44      4.03 o
   4   7   0       19.26       19.18      2.96 o
   5   7   0      123.93      118.78      4.13 o
   6   7   0        0.88       -0.09      0.99 o
   7   7   0       20.88       20.23      1.92 o
  -4   8   0       16.53       12.73      1.92 o
  -3   8   0       69.72       65.79      2.35 o
  -2   8   0        3.74        2.38      1.05 o
  -1   8   0       43.44       44.12      2.29 o
   0   8   0       79.82       77.90      4.17 o
   1   8   0       16.07       21.24      4.53 o
   2   8   0        3.94        2.42      1.24 o
   3   8   0        0.12       -0.65      0.65 o
   4   8   0       40.48       43.57      2.03 o
   5   8   0       24.62       23.12      3.23 o
   6   8   0       49.40       48.09      1.66 o
  -2   9   0       21.64       20.40      2.44 o
  -1   9   0       15.24       13.00      1.71 o
   0   9   0      229.87      225.05      7.08 o
   1   9   0        0.38        2.27      1.05 o
   2   9   0       38.15       35.40      3.31 o
   3   9   0       36.61       35.40      2.96 o
   4   9   0        1.11        1.57      1.39 o
  -4  -9   1        0.24       -1.05      1.05 o
  -3  -9   1        9.11        7.67      1.57 o
  -2  -9   1       18.02       12.55      1.92 o
  -1  -9   1      128.62      123.35      6.11 o
   0  -9   1        7.71        6.64      1.48 o
   1  -9   1        3.52        2.62      1.57 o
   2  -9   1      188.85      183.28      7.51 o
  -6  -8   1        0.87        1.92      0.87 o
  -5  -8   1        0.00       -0.05      0.96 o
  -4  -8   1        0.79       -0.70      1.39 o
  -3  -8   1        6.79        8.20      2.09 o
  -2  -8   1        3.01        1.83      1.36 o
  -1  -8   1       44.71       43.64      3.00 o
   0  -8   1      144.95      144.77      5.64 o
   1  -8   1       11.53       12.18      1.32 o
   2  -8   1        0.87        3.05      1.31 o
   3  -8   1       34.77       31.66      2.03 o
   4  -8   1       13.08       13.78      1.92 o
  -6  -7   1        2.22        1.74      1.22 o
  -5  -7   1       25.23       22.80      1.66 o
  -4  -7   1        9.03       12.35      1.46 o
  -3  -7   1        2.87        3.66      0.95 o
  -2  -7   1      324.45      346.16      6.45 o
  -1  -7   1       33.67       39.93      3.00 o
   0  -7   1      419.19      419.57     10.01 o
   1  -7   1        0.76        4.09      1.13 o
   2  -7   1        4.77        5.35      0.80 o
   3  -7   1      204.23      200.40      6.14 o
   4  -7   1        1.30        0.34      0.56 o
   5  -7   1        9.03       10.20      1.13 o
  -7  -6   1        3.78        5.06      1.57 o
  -6  -6   1       14.63       14.53      1.92 o
  -5  -6   1      182.51      191.17      4.43 o
  -4  -6   1       27.87       29.50      2.02 o
  -3  -6   1      716.41      690.86     12.98 o
  -2  -6   1       21.68       25.27      1.24 o
  -1  -6   1      137.06      140.39      4.50 o
   0  -6   1       71.26       75.17      2.10 o
   1  -6   1       10.67        6.10      0.70 o
   2  -6   1       83.78       87.66      2.54 o
   3  -6   1       86.60       84.53      2.86 o
   4  -6   1       19.13       17.72      0.99 o
   5  -6   1        0.97        0.91      0.55 o
   6  -6   1       22.12       27.51      1.15 o
  -8  -5   1       76.10       79.79      3.58 o
  -7  -5   1       20.49       23.89      2.79 o
  -6  -5   1       13.07       14.04      1.59 o
  -5  -5   1       36.35       40.63      2.08 o
  -4  -5   1      111.52      118.21      4.22 o
  -3  -5   1       45.30       56.78      1.90 o
  -2  -5   1        0.34        0.47      0.64 o
  -1  -5   1      176.95      194.70      7.79 o
   0  -5   1      205.16      189.59      3.09 o
   1  -5   1      251.41      245.43      3.81 o
   2  -5   1       48.58       63.96      2.11 o
   3  -5   1        0.60        0.14      0.43 o
   4  -5   1       10.35       11.85      0.72 o
   5  -5   1        5.01        3.90      1.21 o
   6  -5   1        1.54        1.73      0.53 o
   7  -5   1       17.66       17.27      1.66 o
  -8  -4   1        2.29        1.28      1.04 o
  -7  -4   1        1.65        0.83      1.48 o
  -6  -4   1       65.37       59.26      2.41 o
  -5  -4   1        5.60        5.70      0.78 o
  -4  -4   1      290.74      287.31     13.36 o
  -3  -4   1     1300.18     1323.68     21.82 o
  -2  -4   1     4103.37     4232.26     76.75 o
  -1  -4   1     1281.93     1259.73     24.46 o
   0  -4   1       98.62       94.59      2.30 o
   1  -4   1      148.26      158.25      2.02 o
   2  -4   1      174.07      198.74      3.64 o
   3  -4   1       26.54       28.27      0.80 o
   4  -4   1      239.94      245.63      3.04 o
   5  -4   1       18.39       20.56      0.81 o
   6  -4   1      201.18      216.31      3.43 o
   7  -4   1       15.86       16.51      1.28 o
  -8  -3   1        3.56        1.88      1.09 o
  -7  -3   1       31.22       33.09      2.64 o
  -6  -3   1       28.49       30.25      1.52 o
  -5  -3   1      315.52      301.35      8.84 o
  -4  -3   1        1.26        1.05      0.84 o
  -3  -3   1       16.28       17.58      1.40 o
  -2  -3   1      353.09      362.56      5.68 o
  -1  -3   1        0.23        0.38      0.38 o
   0  -3   1      149.49      148.13      1.98 o
   1  -3   1      298.04      292.08      3.03 o
   2  -3   1      462.53      455.91      5.38 o
   3  -3   1      268.21      253.36      3.40 o
   4  -3   1        0.30        0.17      0.35 o
   5  -3   1      259.07      254.29      3.27 o
   6  -3   1        8.88        9.25      0.73 o
   7  -3   1        3.52        3.71      0.65 o
   8  -3   1       18.39       22.97      1.39 o
  -9  -2   1        7.79        5.93      1.57 o
  -8  -2   1        9.64        9.84      1.87 o
  -7  -2   1        0.29        0.12      1.33 o
  -6  -2   1      243.56      239.57      5.02 o
  -5  -2   1      425.11      411.28      8.27 o
  -4  -2   1      104.68       90.40      2.13 o
  -3  -2   1        0.79        0.78      0.42 o
  -2  -2   1     3312.08     3354.17     46.78 o
  -1  -2   1    18275.91    18791.18    316.78 o
   0  -2   1     1567.02     1595.59     15.84 o
   1  -2   1     4037.52     3936.48     37.55 o
   2  -2   1      472.76      461.27      8.23 o
   3  -2   1       49.11       63.96      1.08 o
   4  -2   1       63.98       59.02      1.74 o
   5  -2   1       18.35       19.10      0.68 o
   6  -2   1       12.94       14.45      0.70 o
   7  -2   1       26.58       29.20      1.14 o
   8  -2   1        0.32        1.42      0.67 o
  -9  -1   1        0.30        1.74      1.39 o
  -8  -1   1       19.90       20.60      2.29 o
  -7  -1   1       60.59       65.67      4.10 o
  -6  -1   1       21.06       19.53      2.44 o
  -5  -1   1      372.06      377.87      6.23 o
  -4  -1   1       36.83       39.74      1.51 o
  -3  -1   1        2.63        2.81      0.45 o
  -2  -1   1        2.11        2.85      0.23 o
  -1  -1   1       10.01       14.07      0.52 o
   0  -1   1      199.85      192.01      2.52 o
   1  -1   1       19.87       16.31      0.65 o
   2  -1   1      950.85      903.49     13.47 o
   3  -1   1      130.73      131.32      2.01 o
   4  -1   1      249.04      254.78      3.56 o
   5  -1   1      221.85      238.03      3.59 o
   6  -1   1      134.16      134.29      2.41 o
   7  -1   1       18.70       17.55      1.84 o
   8  -1   1        1.49        0.87      0.69 o
  -9   0   1       48.46       55.64      3.49 o
  -8   0   1       18.85       16.97      2.37 o
  -7   0   1       22.51       21.20      2.32 o
  -6   0   1       38.55       39.84      1.80 o
  -5   0   1      169.13      163.72      4.33 o
  -4   0   1        1.62        3.10      0.87 o
  -3   0   1        0.28        2.89      1.46 o
  -2   0   1      442.46      400.08      4.59 o
  -1   0   1     1311.51     1310.34     15.23 o
   0   0   1     1834.37     1851.77     41.75 o
   1   0   1      539.15      513.55      9.35 o
   2   0   1     4390.92     4294.17     62.18 o
   3   0   1       53.86       46.90      0.75 o
   4   0   1      128.66      137.79      2.69 o
   5   0   1      109.16       97.34      2.05 o
   6   0   1       13.45       14.34      1.98 o
   7   0   1        0.72        0.67      0.64 o
   8   0   1       13.43       12.96      1.02 o
   9   0   1        1.86        3.66      1.57 o
  -8   1   1        8.15        7.02      1.19 o
  -7   1   1        0.47       -0.81      0.81 o
  -6   1   1       57.44       56.65      1.66 o
  -5   1   1      149.95      170.70      4.21 o
  -4   1   1      568.13      677.80     10.75 o
  -3   1   1     2458.09     2639.06     39.35 o
  -2   1   1      266.71      302.96      4.25 o
  -1   1   1        7.58        7.98      0.30 o
   0   1   1      157.57      143.44      2.76 o
   1   1   1     1941.99     1824.73     32.82 o
   2   1   1     1869.68     1743.95     42.88 o
   3   1   1        1.60        1.67      0.27 o
   4   1   1        3.24        3.33      0.56 o
   5   1   1       45.51       47.00      1.40 o
   6   1   1        0.10        0.59      0.59 o
   7   1   1       28.23       30.30      1.58 o
   8   1   1       14.42       13.71      1.45 o
   9   1   1       24.66       22.15      2.44 o
  -8   2   1       17.72       20.40      2.44 o
  -7   2   1        0.47       -0.27      0.53 o
  -6   2   1      111.65      118.59      2.70 o
  -5   2   1        1.85        3.01      0.68 o
  -4   2   1        5.11        5.26      0.63 o
  -3   2   1       14.67       14.60      0.56 o
  -2   2   1      718.25      769.49      8.48 o
  -1   2   1      557.82      537.88      6.59 o
   0   2   1     1275.25     1224.63     11.97 o
   1   2   1     4201.32     4105.85     55.30 o
   2   2   1       13.57       13.38      0.58 o
   3   2   1        1.91        2.64      0.62 o
   4   2   1        0.35        1.05      0.62 o
   5   2   1        6.14        6.35      1.11 o
   6   2   1      343.29      335.65      7.80 o
   7   2   1       28.54       23.94      2.18 o
   8   2   1      281.37      277.90      8.77 o
   9   2   1       12.39       12.73      1.77 o
  -8   3   1       31.23       38.62      4.88 o
  -7   3   1        2.84        2.21      0.95 o
  -6   3   1       34.05       27.81      1.14 o
  -5   3   1      188.26      174.83      2.98 o
  -4   3   1      151.66      146.70      2.80 o
  -3   3   1     1480.87     1690.98     24.41 o
  -2   3   1      830.16      946.78     11.89 o
  -1   3   1      957.56      976.12     11.41 o
   0   3   1       46.27       37.06      0.75 o
   1   3   1       34.21       40.66      1.02 o
   2   3   1        2.21        3.70      0.47 o
   3   3   1      277.79      274.76      5.61 o
   4   3   1       62.20       63.21      2.01 o
   5   3   1        8.25        9.51      1.57 o
   6   3   1        2.78        3.06      0.80 o
   7   3   1      338.56      349.74     15.89 o
   8   3   1      106.52      113.52      6.28 o
   9   3   1      105.48      102.75      5.06 o
  -7   4   1       64.39       63.07      3.60 o
  -6   4   1       22.36       19.97      1.07 o
  -5   4   1       33.87       27.83      1.42 o
  -4   4   1      168.50      182.83      3.01 o
  -3   4   1       56.91       54.95      1.50 o
  -2   4   1       87.27       86.32      2.31 o
  -1   4   1      119.83      117.30      2.78 o
   0   4   1       10.89        6.57      0.86 o
   1   4   1        0.91        2.03      0.52 o
   2   4   1      255.88      285.72      4.68 o
   3   4   1      404.74      386.39     10.31 o
   4   4   1       65.09       58.98      2.65 o
   5   4   1        1.44        0.36      1.00 o
   6   4   1        6.08        6.80      1.05 o
   7   4   1       40.27       41.14      2.38 o
   8   4   1        7.82       10.00      1.43 o
  -7   5   1        0.05       -0.44      2.09 o
  -6   5   1        8.52        8.92      0.81 o
  -5   5   1      144.55      135.40      2.76 o
  -4   5   1       18.43       15.19      0.99 o
  -3   5   1      197.99      191.31      3.75 o
  -2   5   1      241.01      258.86      4.49 o
  -1   5   1      115.20      126.15      3.25 o
   0   5   1       73.83       74.17      2.28 o
   1   5   1        0.10        0.67      0.47 o
   2   5   1      178.88      160.45      3.76 o
   3   5   1        2.59        2.97      1.09 o
   4   5   1        2.75        3.10      1.29 o
   5   5   1        0.02       -0.03      0.71 o
   6   5   1       92.40       99.04      2.78 o
   7   5   1        8.41       12.22      1.84 o
   8   5   1      105.11      105.19      5.41 o
  -6   6   1       10.48        9.67      0.83 o
  -5   6   1      336.76      305.65      5.89 o
  -4   6   1      132.57      118.31      2.64 o
  -3   6   1        0.45        0.28      0.68 o
  -2   6   1      199.40      190.85      4.32 o
  -1   6   1        0.60        0.42      0.72 o
   0   6   1        4.05        4.32      1.11 o
   1   6   1       18.18       13.31      1.36 o
   2   6   1        7.61        7.97      0.96 o
   3   6   1       46.28       47.09      2.15 o
   4   6   1        5.79        3.79      1.24 o
   5   6   1       92.02       96.82      2.70 o
   6   6   1      129.95      137.67      3.62 o
   7   6   1        2.92        3.14      1.74 o
   8   6   1       47.02       51.10      3.14 o
  -5   7   1      124.19      122.66      4.19 o
  -4   7   1      247.73      238.66      4.68 o
  -3   7   1      121.61      124.42      3.24 o
  -2   7   1       27.27       23.35      1.74 o
  -1   7   1        0.36        0.48      0.96 o
   0   7   1        0.06       -0.02      1.34 o
   1   7   1       97.16       96.41      2.49 o
   2   7   1       48.25       45.34      1.68 o
   3   7   1       26.55       26.77      1.46 o
   4   7   1       91.66       89.61      2.60 o
   5   7   1        2.13        3.88      0.88 o
   6   7   1       26.92       26.41      1.76 o
   7   7   1        4.51        4.36      1.57 o
  -4   8   1      273.84      254.25      9.95 o
  -3   8   1      151.72      142.20      4.00 o
  -2   8   1       22.55       24.51      1.77 o
  -1   8   1        6.00        7.15      1.73 o
   0   8   1        5.20        3.86      1.87 o
   1   8   1       11.35       10.97      1.61 o
   2   8   1      122.45      133.54      4.16 o
   3   8   1       53.10       58.13      2.45 o
   4   8   1        4.27        4.85      1.09 o
   5   8   1        0.07        0.83      0.84 o
   6   8   1        0.05       -0.80      1.39 o
  -2   9   1       19.12       17.44      2.27 o
  -1   9   1       22.50       24.43      2.70 o
   0   9   1       64.58       64.37      3.40 o
   1   9   1       15.47       16.60      1.80 o
   2   9   1       13.46       12.73      2.27 o
   3   9   1        0.00       -0.35      1.57 o
   4   9   1       22.74       23.02      1.66 o
  -3  -9   2       95.48       88.10      4.19 o
  -2  -9   2       82.84       72.22      3.84 o
   1  -9   2       19.18       18.48      2.27 o
  -5  -8   2      228.79      187.32      7.16 o
  -4  -8   2      637.04      583.81     20.29 o
  -3  -8   2       25.53       21.10      2.62 o
  -2  -8   2       73.62       74.22      3.33 o
  -1  -8   2       40.35       42.99      2.90 o
   0  -8   2        0.48        0.39      1.42 o
   1  -8   2        5.46        6.50      1.39 o
   2  -8   2      133.04      134.30      4.19 o
   3  -8   2       12.18        9.94      0.90 o
  -6  -7   2        1.99        1.45      0.79 o
  -5  -7   2        0.33        1.44      1.92 o
  -4  -7   2       13.83       15.66      1.42 o
  -3  -7   2       51.73       49.82      1.80 o
  -2  -7   2       12.57       14.76      1.67 o
  -1  -7   2      106.05      107.70      4.81 o
   0  -7   2      171.35      175.46      5.10 o
   1  -7   2        3.63        2.13      1.05 o
   2  -7   2       42.94       44.85      2.14 o
   3  -7   2       24.74       21.86      1.13 o
   4  -7   2        9.86       10.07      0.70 o
   5  -7   2        3.88        3.14      1.57 o
  -7  -6   2        3.76        6.45      1.39 o
  -6  -6   2        2.18        1.92      1.22 o
  -5  -6   2       10.61        8.85      1.41 o
  -4  -6   2      960.13      892.54     21.59 o
  -3  -6   2     1885.60     1896.76     27.94 o
  -2  -6   2      345.97      358.51      5.99 o
  -1  -6   2       83.83       79.55      2.75 o
   0  -6   2        4.54        5.51      1.31 o
   1  -6   2      137.37      126.26      2.35 o
   2  -6   2       11.34       10.86      0.85 o
   3  -6   2        3.40        1.76      0.68 o
   4  -6   2        0.03        0.41      0.55 o
   5  -6   2      142.64      150.79      3.30 o
   6  -6   2       45.28       47.62      1.41 o
  -8  -5   2        0.03       -0.86      0.86 o
  -7  -5   2       13.88       12.90      2.09 o
  -6  -5   2        3.30        3.14      1.23 o
  -5  -5   2       11.21       11.28      1.32 o
  -4  -5   2      443.32      454.45     10.25 o
  -3  -5   2       43.79       48.24      1.79 o
  -2  -5   2        0.02        0.80      0.74 o
  -1  -5   2      404.22      415.28     10.00 o
   0  -5   2       17.52       16.64      0.83 o
   1  -5   2      134.52      139.05      2.71 o
   2  -5   2      155.44      159.68      4.35 o
   3  -5   2      112.26      118.65      2.49 o
   4  -5   2      175.74      176.22      2.71 o
   5  -5   2        0.41        0.00      0.51 o
   6  -5   2       30.92       31.96      1.50 o
   7  -5   2        8.24        8.02      2.09 o
  -8  -4   2        0.08       -0.80      0.84 o
  -7  -4   2       52.58       52.67      4.01 o
  -6  -4   2       18.96       19.85      2.09 o
  -5  -4   2       16.84       17.97      2.76 o
  -3  -4   2     2524.17     2565.40     48.61 o
  -2  -4   2     2264.39     2364.68     37.07 o
  -1  -4   2      542.73      536.97     10.23 o
   0  -4   2       67.78       64.21      1.63 o
   1  -4   2        4.91        6.40      0.43 o
   2  -4   2       41.35       43.54      0.82 o
   3  -4   2       74.55       75.80      1.08 o
   4  -4   2       24.85       27.05      0.71 o
   5  -4   2       23.59       27.18      0.76 o
   6  -4   2       24.92       27.66      1.46 o
   7  -4   2       19.90       26.91      2.49 o
  -8  -3   2        8.62        7.08      1.36 o
  -7  -3   2       27.37       14.12      3.66 o
  -6  -3   2      295.12      309.88      8.56 o
  -5  -3   2      438.65      427.76      8.41 o
  -4  -3   2      270.73      267.64     10.30 o
  -3  -3   2      993.91      974.13     16.26 o
  -2  -3   2      244.47      257.05      4.30 o
  -1  -3   2        2.46        1.05      0.50 o
   0  -3   2     1032.14     1062.00     12.75 o
   1  -3   2       38.10       32.67      0.77 o
   2  -3   2      291.93      305.40      3.38 o
   3  -3   2      713.84      759.32     10.14 o
   4  -3   2       76.14       79.89      1.28 o
   5  -3   2       36.47       37.52      0.86 o
   6  -3   2        0.02        0.06      0.37 o
   7  -3   2       18.10       19.77      1.19 o
   8  -3   2       45.06       58.92      1.67 o
  -8  -2   2        1.33        0.00      0.91 o
  -7  -2   2        5.68        5.97      1.74 o
  -6  -2   2       22.12       25.32      1.39 o
  -5  -2   2       13.57       12.57      1.28 o
  -4  -2   2       32.41       33.50      1.34 o
  -3  -2   2      465.17      436.26      6.50 o
  -2  -2   2     1010.34      996.38     12.90 o
  -1  -2   2      822.38      814.58      9.28 o
   0  -2   2       94.53       90.43      1.43 o
   1  -2   2        2.07        3.69      0.22 o
   2  -2   2       40.72       37.33      1.05 o
   3  -2   2       19.99       24.41      1.00 o
   4  -2   2        1.25        0.56      0.35 o
   5  -2   2      205.45      217.33      2.46 o
   6  -2   2       64.47       65.32      1.26 o
   7  -2   2       75.44       78.23      1.80 o
   8  -2   2        0.90       -0.29      0.38 o
  -8  -1   2        0.00        1.03      1.52 o
  -7  -1   2        3.22        3.24      1.31 o
  -6  -1   2       38.97       43.94      3.00 o
  -5  -1   2      251.75      268.32      7.82 o
  -4  -1   2     3017.26     3005.73     47.16 o
  -3  -1   2      231.70      220.58      3.56 o
  -2  -1   2       79.41       82.06      1.12 o
  -1  -1   2     1473.34     1414.73     15.27 o
   0  -1   2       43.53       50.71      0.80 o
   1  -1   2     5594.08     5447.53     67.87 o
   2  -1   2     1812.81     1790.76     47.62 o
   3  -1   2       80.53       60.42      2.70 o
   4  -1   2       27.69       29.87      0.59 o
   5  -1   2       25.34       22.83      0.65 o
   6  -1   2      292.44      283.08      3.40 o
   7  -1   2      103.25      105.45      1.96 o
   8  -1   2       52.65       52.56      1.54 o
  -8   0   2        2.96        4.30      1.64 o
  -7   0   2       25.50       24.58      2.75 o
  -6   0   2       63.12       58.08      2.27 o
  -5   0   2      240.18      227.14      4.70 o
  -4   0   2       75.77       80.12      2.28 o
  -3   0   2        0.43        0.35      0.32 o
  -2   0   2      176.73      176.04      2.91 o
  -1   0   2      856.65      859.70     13.47 o
   0   0   2     1551.10     1542.16     21.84 o
   1   0   2      100.79       86.29      1.35 o
   2   0   2     5130.22     4593.09     82.47 o
   3   0   2      123.74      109.07      1.36 o
   4   0   2       18.33       16.48      0.54 o
   5   0   2        1.78        2.97      0.40 o
   6   0   2      191.44      191.43      3.24 o
   7   0   2      654.83      653.65      9.49 o
   8   0   2        2.01        2.64      1.16 o
   9   0   2        0.38        0.52      0.87 o
  -8   1   2        2.44        1.43      0.95 o
  -7   1   2      140.34      129.88      3.45 o
  -6   1   2       17.65       24.65      3.93 o
  -5   1   2       18.18       15.60      1.15 o
  -4   1   2      476.35      586.39     13.15 o
  -3   1   2     1253.92     1394.88     19.66 o
  -2   1   2      453.42      482.36      5.60 o
  -1   1   2       13.19       14.58      0.48 o
   0   1   2      482.79      448.16      7.12 o
   1   1   2       52.74       41.32      1.09 o
   2   1   2     2115.04     2039.54     32.36 o
   3   1   2      992.09      959.99     15.82 o
   4   1   2       11.88       11.98      0.61 o
   5   1   2       17.82       17.13      0.85 o
   6   1   2      165.45      171.05      2.77 o
   7   1   2      693.34      683.25     11.23 o
   8   1   2      586.99      582.88      9.77 o
  -8   2   2        5.08       11.51      2.27 o
  -7   2   2       62.57       57.87      1.97 o
  -6   2   2       56.96       47.30      1.48 o
  -5   2   2        9.18        7.89      0.70 o
  -4   2   2      314.52      328.42     10.06 o
  -3   2   2      150.11      160.61      3.20 o
  -2   2   2       67.31       74.36      1.56 o
  -1   2   2      280.15      275.68      3.15 o
   0   2   2      224.59      207.86      3.97 o
   1   2   2        1.05        2.74      0.36 o
   2   2   2      247.11      224.80      7.58 o
   3   2   2     1318.12     1327.14     24.57 o
   4   2   2        2.41        1.66      0.74 o
   5   2   2       48.25       53.67      2.28 o
   6   2   2        8.70        9.48      1.07 o
   7   2   2      362.36      356.76     14.32 o
   8   2   2      773.49      769.03     16.64 o
   9   2   2        3.02        6.80      2.79 o
  -8   3   2       19.69       30.34      2.79 o
  -7   3   2        0.75        1.36      0.83 o
  -6   3   2       54.83       55.65      1.61 o
  -5   3   2       31.13       41.06      1.36 o
  -4   3   2      101.32      105.62      2.40 o
  -3   3   2      185.95      223.26      4.76 o
  -2   3   2       20.06       13.42      0.71 o
  -1   3   2       10.58        9.27      0.54 o
   0   3   2       65.79       61.06      1.13 o
   1   3   2      258.05      229.08      2.92 o
   2   3   2      148.90      136.09      2.17 o
   3   3   2      222.93      189.26      4.23 o
   4   3   2      128.88      124.70      2.56 o
   5   3   2        0.07       -0.50      0.79 o
   6   3   2        3.49        5.10      1.34 o
   7   3   2        2.79        2.62      2.09 o
   8   3   2      712.88      720.80     19.45 o
   9   3   2      241.88      242.83     11.70 o
  -7   4   2        6.49        4.63      0.69 o
  -6   4   2       61.94       46.94      1.74 o
  -5   4   2      291.85      263.45      4.18 o
  -4   4   2      173.97      163.08      2.84 o
  -3   4   2      276.71      263.65      5.72 o
  -2   4   2       18.14       21.67      1.14 o
  -1   4   2      241.16      257.41      5.23 o
   0   4   2        8.55        7.23      0.45 o
   1   4   2       95.98       79.15      2.03 o
   2   4   2       58.89       64.93      1.55 o
   3   4   2        6.45        6.11      0.79 o
   4   4   2       46.74       48.41      1.87 o
   5   4   2      180.20      162.16      3.72 o
   6   4   2       35.15       34.77      1.83 o
   7   4   2      244.36      252.38     12.04 o
   8   4   2      609.47      616.55     16.78 o
  -7   5   2        3.78        1.69      1.17 o
  -6   5   2       29.27       28.66      1.53 o
  -5   5   2        9.37       10.81      0.89 o
  -4   5   2      384.35      393.59      6.36 o
  -3   5   2      177.71      163.45      2.84 o
  -2   5   2      107.64      106.72      3.05 o
  -1   5   2       14.06       13.71      1.07 o
   0   5   2      166.06      150.24      3.58 o
   1   5   2       64.55       54.99      2.29 o
   2   5   2       63.57       58.77      3.74 o
   3   5   2       23.42       22.57      1.47 o
   4   5   2       29.67       30.36      2.09 o
   5   5   2      334.84      336.64      4.85 o
   6   5   2       46.53       45.94      1.87 o
   7   5   2        0.01       -0.03      1.46 o
   8   5   2       44.78       42.74      3.58 o
  -6   6   2        7.68       12.14      1.59 o
  -5   6   2       44.86       37.94      1.34 o
  -4   6   2      105.45       96.30      2.30 o
  -3   6   2      306.59      301.80      5.14 o
  -2   6   2       46.95       43.99      1.84 o
  -1   6   2       89.44       87.14      2.46 o
   0   6   2       31.17       35.66      2.16 o
   1   6   2        6.53        5.26      0.93 o
   2   6   2       38.75       36.39      1.57 o
   3   6   2        0.71        0.01      0.96 o
   4   6   2       53.35       56.43      3.84 o
   5   6   2        2.40        2.97      0.90 o
   6   6   2      122.91      129.60      3.49 o
   7   6   2      140.62      140.43      4.81 o
   8   6   2       97.09       90.71      4.71 o
  -5   7   2        6.36        6.37      1.36 o
  -4   7   2       28.68       24.79      1.45 o
  -3   7   2       94.96       94.43      3.29 o
  -2   7   2      104.89      101.11      3.55 o
  -1   7   2       24.39       24.53      1.60 o
   0   7   2      101.89       92.54      3.49 o
   1   7   2       75.27       67.27      1.95 o
   2   7   2       11.14       11.69      1.01 o
   3   7   2       60.26       57.86      1.93 o
   4   7   2        9.11        8.15      1.43 o
   5   7   2        3.31        3.32      0.86 o
   6   7   2      105.39      110.25      2.70 o
   7   7   2      175.99      187.42      7.68 o
  -4   8   2        2.93        6.10      1.74 o
  -3   8   2       63.55       61.06      2.42 o
  -2   8   2        0.02       -0.86      2.18 o
  -1   8   2        2.27        3.87      1.70 o
   0   8   2        1.64        1.19      1.44 o
   1   8   2       13.90       16.29      1.80 o
   2   8   2       24.15       29.15      1.38 o
   3   8   2        0.34       -0.54      1.00 o
   4   8   2        4.34        5.43      2.01 o
   5   8   2        1.90       -0.23      2.27 o
   6   8   2       66.64       69.26      1.99 o
  -2   9   2       26.83       22.50      2.62 o
  -1   9   2       78.14       78.39      5.49 o
   0   9   2        6.01        6.19      1.66 o
   1   9   2        3.33        2.85      1.37 o
   2   9   2      180.32      186.47      6.10 o
   3   9   2       32.45       36.80      3.49 o
   4   9   2       60.83       59.65      3.66 o
   5   9   2        3.13        4.36      1.22 o
   1  10   2        0.12       -1.05      1.05 o
   2  10   2       24.31       23.89      2.27 o
   3  10   2       22.61       23.37      2.09 o
  -4  -8   3      470.61      432.09     15.21 o
  -3  -8   3       65.93       53.72      3.49 o
  -2  -8   3        0.78        1.22      1.09 o
  -1  -8   3        3.35        3.84      2.09 o
   0  -8   3      107.49      110.59      4.45 o
   1  -8   3       30.65       32.54      1.77 o
   2  -8   3       61.11       59.99      2.19 o
   3  -8   3       12.16       12.90      1.92 o
  -6  -7   3        6.79        6.63      1.05 o
  -5  -7   3       46.77       42.58      1.61 o
  -4  -7   3        9.01        4.56      0.78 o
  -3  -7   3       71.29       66.61      3.00 o
  -2  -7   3      213.41      207.86      6.83 o
  -1  -7   3        8.85       10.53      1.88 o
   0  -7   3       12.79       14.33      1.48 o
   1  -7   3        4.67        4.10      1.09 o
   2  -7   3       91.75       88.56      3.61 o
   3  -7   3        0.36        0.38      0.73 o
   4  -7   3       17.15       15.62      0.76 o
  -6  -6   3        0.03       -0.26      1.39 o
  -5  -6   3       23.37       18.28      1.59 o
  -4  -6   3      505.94      492.64     11.37 o
  -3  -6   3       89.89       83.05      4.04 o
  -2  -6   3      147.33      138.24      3.09 o
  -1  -6   3       17.25       19.79      1.37 o
   0  -6   3       33.87       39.35      1.57 o
   1  -6   3       41.48       38.88      1.39 o
   2  -6   3        4.53        2.34      0.64 o
   3  -6   3       50.52       46.89      1.72 o
   4  -6   3       35.72       37.80      1.22 o
   5  -6   3        4.46        4.26      0.62 o
   6  -6   3       15.15       19.70      2.62 o
  -7  -5   3      123.46      124.39      5.58 o
  -6  -5   3      258.47      247.87      6.37 o
  -5  -5   3       18.70       18.61      1.48 o
  -4  -5   3       46.49       47.79      2.43 o
  -3  -5   3       42.20       48.80      1.78 o
  -2  -5   3      292.96      288.66      6.63 o
  -1  -5   3      260.25      280.11      7.34 o
   0  -5   3       49.71       49.99      2.27 o
   1  -5   3       35.51       34.82      1.07 o
   2  -5   3       86.06       82.86      1.81 o
   3  -5   3       22.41       26.28      1.63 o
   4  -5   3        0.12        0.88      0.47 o
   5  -5   3        2.32        1.98      0.65 o
   6  -5   3       36.83       37.31      1.43 o
  -8  -4   3       12.15       16.41      1.57 o
  -7  -4   3        0.49        1.92      1.57 o
  -6  -4   3        4.28        3.86      1.26 o
  -5  -4   3        1.95        1.89      1.00 o
  -4  -4   3        1.79        3.06      1.25 o
  -3  -4   3       28.99       31.07      1.47 o
  -2  -4   3       29.52       31.45      1.71 o
  -1  -4   3       87.02       90.53      3.82 o
   0  -4   3       13.06       13.54      0.85 o
   1  -4   3       22.25       20.97      0.63 o
   2  -4   3       30.31       26.36      0.82 o
   3  -4   3        4.84        7.51      0.45 o
   4  -4   3       52.46       53.47      0.93 o
   5  -4   3      123.35      125.04      2.00 o
   6  -4   3      216.90      233.19      6.16 o
   7  -4   3        5.98        6.53      1.57 o
  -8  -3   3        6.47        6.26      1.74 o
  -7  -3   3        0.12        1.22      1.57 o
  -6  -3   3      164.53      183.83      5.19 o
  -5  -3   3      649.11      647.17     13.00 o
  -4  -3   3        1.99        1.90      1.04 o
  -3  -3   3      536.49      535.03      9.43 o
  -2  -3   3      398.27      419.82      7.35 o
  -1  -3   3       25.11       30.69      1.01 o
   0  -3   3        8.82       13.58      0.72 o
   1  -3   3       61.84       54.24      0.80 o
   2  -3   3      477.68      460.21      4.96 o
   3  -3   3      119.59      124.74      3.21 o
   4  -3   3       76.56       92.32      2.44 o
   5  -3   3      552.52      550.13      8.29 o
   6  -3   3       29.63       32.38      0.91 o
   7  -3   3        0.50        0.73      0.40 o
   8  -3   3      147.44      169.92      3.79 o
  -8  -2   3        0.22        0.26      1.31 o
  -7  -2   3       10.38        9.45      1.21 o
  -6  -2   3      102.01       99.21      6.24 o
  -5  -2   3       84.55       76.74      2.50 o
  -4  -2   3      140.06      139.80      2.91 o
  -3  -2   3      254.45      267.37      6.23 o
  -2  -2   3      423.35      397.56      6.03 o
  -1  -2   3      482.51      505.38      6.97 o
   0  -2   3      233.04      235.66      3.25 o
   1  -2   3      358.21      340.82      3.40 o
   2  -2   3        0.64        3.28      0.41 o
   3  -2   3      665.90      637.72     18.20 o
   5  -2   3      473.45      466.57      6.91 o
   6  -2   3      327.09      329.28      3.74 o
   7  -2   3       96.57       95.30      1.88 o
   8  -2   3        1.26        1.05      0.40 o
  -8  -1   3      169.24      158.63     11.26 o
  -7  -1   3       22.24       20.91      1.74 o
  -6  -1   3        0.15        0.35      1.06 o
  -5  -1   3       44.02       42.92      2.18 o
  -4  -1   3      177.94      192.09      3.34 o
  -3  -1   3       82.51       80.66      1.85 o
  -2  -1   3     1020.38     1033.80     13.26 o
  -1  -1   3       23.29       22.40      0.73 o
   0  -1   3       15.33       13.94      0.42 o
   1  -1   3       40.32       43.29      0.66 o
   2  -1   3      515.11      443.02      6.73 o
   3  -1   3      638.77      615.68     17.33 o
   4  -1   3      327.72      324.77      7.10 o
   5  -1   3      283.37      308.82      3.86 o
   6  -1   3      839.33      850.36      8.14 o
   7  -1   3      234.25      245.03      3.40 o
   8  -1   3       55.27       53.78      2.00 o
  -7   0   3        6.38        5.42      1.36 o
  -6   0   3        5.03        6.63      1.36 o
  -5   0   3      141.69      135.54      3.56 o
  -4   0   3       34.91       33.74      1.58 o
  -3   0   3       33.20       32.06      1.02 o
  -2   0   3      131.95      128.68      1.74 o
  -1   0   3        2.27        2.54      0.39 o
   0   0   3      163.04      162.65      2.17 o
   1   0   3        0.45        0.35      0.23 o
   2   0   3       35.23       37.64      0.91 o
   3   0   3       20.13       26.02      0.98 o
   4   0   3       13.08       11.60      0.38 o
   5   0   3        4.20        4.44      0.38 o
   6   0   3      502.64      496.91      5.81 o
   7   0   3      595.67      617.49      8.89 o
   8   0   3       24.81       24.35      1.59 o
   9   0   3        1.38        0.35      0.70 o
  -8   1   3       12.70        9.71      3.75 o
  -7   1   3       68.45       70.56      3.38 o
  -6   1   3       22.99       24.08      2.13 o
  -5   1   3       43.89       42.79      2.05 o
  -4   1   3       57.87       63.59      2.53 o
  -3   1   3      424.31      444.32      6.12 o
  -2   1   3        0.77        1.00      0.46 o
  -1   1   3       44.75       47.26      1.08 o
   0   1   3        6.39        9.12      0.49 o
   1   1   3      152.95      143.94      2.28 o
   2   1   3     2522.73     2417.67     29.39 o
   3   1   3       38.08       33.81      0.70 o
   4   1   3       82.27       73.04      1.73 o
   5   1   3        1.58        2.11      0.46 o
   6   1   3      145.03      146.10      2.94 o
   7   1   3      237.36      251.00      4.64 o
   8   1   3       20.76       25.49      1.19 o
   9   1   3      323.70      314.87      8.91 o
  -8   2   3      148.68      138.20      6.28 o
  -7   2   3       93.40       73.03      5.41 o
  -6   2   3      249.78      226.14      4.56 o
  -5   2   3       17.76       17.38      1.89 o
  -4   2   3        1.90        5.69      0.73 o
  -3   2   3      354.49      355.17      7.04 o
  -2   2   3      378.23      412.73      5.76 o
  -1   2   3      122.88      121.33      2.16 o
   0   2   3      199.38      199.37      3.51 o
   1   2   3      511.99      477.60      6.45 o
   2   2   3      342.60      314.13      4.15 o
   3   2   3     1792.00     1766.67     32.37 o
   4   2   3      211.23      222.99      5.73 o
   5   2   3      112.51      107.96      3.05 o
   6   2   3       18.69       18.37      1.54 o
   7   2   3      446.03      450.94     10.11 o
   8   2   3       90.29       89.30      3.14 o
  -7   3   3        6.14        7.75      1.01 o
  -6   3   3       15.54       15.43      1.20 o
  -5   3   3       18.99       17.88      1.23 o
  -4   3   3        7.67        6.82      0.99 o
  -3   3   3      170.56      178.11      5.00 o
  -2   3   3       13.12       15.89      1.23 o
  -1   3   3      252.06      250.08      4.11 o
   0   3   3      273.08      257.45      3.52 o
   1   3   3       48.59       39.32      1.01 o
   2   3   3      106.51       95.62      1.69 o
   3   3   3      385.44      372.18      7.49 o
   4   3   3      172.85      176.89      4.93 o
   5   3   3      259.84      260.35      7.52 o
   6   3   3       24.16       25.13      1.80 o
   7   3   3        0.17       -0.31      1.13 o
   8   3   3        3.71        2.39      1.03 o
   9   3   3       73.00       77.60      3.80 o
  -7   4   3       98.68       98.81      3.82 o
  -6   4   3       66.99       50.02      1.83 o
  -5   4   3       81.93       70.03      2.17 o
  -4   4   3       15.79       18.74      0.99 o
  -3   4   3        2.30        7.95      1.87 o
  -2   4   3      840.24      881.23     34.93 o
  -1   4   3      246.32      256.56      4.24 o
   0   4   3      164.16      166.99      2.70 o
   1   4   3        1.97        1.99      0.51 o
   2   4   3      119.63      114.16      2.49 o
   3   4   3        3.62        2.11      0.83 o
   4   4   3      219.91      258.16      5.70 o
   5   4   3      406.03      406.57      7.59 o
   6   4   3      117.85      120.64      3.00 o
   7   4   3       25.61       26.43      2.28 o
   8   4   3       49.34       48.66      4.36 o
   9   4   3        0.23       -0.35      2.27 o
  -6   5   3       14.40       18.07      1.26 o
  -5   5   3        0.90        0.65      0.81 o
  -4   5   3        0.11        0.80      0.87 o
  -3   5   3        7.48        8.78      0.94 o
  -2   5   3      102.86      105.83      5.41 o
  -1   5   3        2.72        2.61      0.79 o
   0   5   3       25.46       26.04      2.03 o
   1   5   3        1.98        2.71      0.73 o
   2   5   3       23.45       25.64      2.11 o
   3   5   3        5.10        3.76      0.79 o
   4   5   3      120.42      103.03      3.18 o
   5   5   3      137.72      146.37      3.56 o
   6   5   3      236.59      247.74      4.90 o
   7   5   3       18.17       18.40      1.67 o
   8   5   3       51.42       55.64      3.17 o
  -6   6   3        9.44        8.29      1.36 o
  -5   6   3       75.71       66.58      2.21 o
  -4   6   3       22.25       20.85      1.47 o
  -3   6   3      311.02      308.03      6.61 o
  -2   6   3       70.65       70.55      2.84 o
  -1   6   3        8.12        6.87      1.36 o
   0   6   3        0.23        1.86      1.01 o
   1   6   3        3.14        3.58      0.86 o
   2   6   3        7.49        5.00      0.89 o
   3   6   3       16.74       11.16      2.55 o
   4   6   3       13.31       15.72      1.78 o
   5   6   3      103.69      111.92      2.40 o
   6   6   3        4.55        5.56      1.07 o
   7   6   3       67.98       73.99      3.32 o
   8   6   3        8.85        9.24      1.74 o
  -5   7   3        1.96        0.87      1.00 o
  -4   7   3        0.00        1.13      0.83 o
  -3   7   3      284.39      275.99      6.94 o
  -2   7   3       26.03       26.15      1.84 o
  -1   7   3       53.77       51.27      4.19 o
   0   7   3        1.33        1.00      1.37 o
   1   7   3       12.59       12.75      1.06 o
   2   7   3       22.47       25.30      1.44 o
   3   7   3      448.04      439.00     14.64 o
   4   7   3       56.02       56.48      2.71 o
   5   7   3       14.65       17.81      1.15 o
   6   7   3        3.81        2.65      1.02 o
   7   7   3       39.67       34.65      1.84 o
   8   7   3        8.88        7.85      1.57 o
  -4   8   3       22.56       19.36      2.27 o
  -3   8   3       19.08       20.08      2.19 o
  -2   8   3      157.10      140.29      8.81 o
  -1   8   3       24.25       25.82      2.80 o
   0   8   3        1.15        2.25      1.70 o
   1   8   3        1.14        0.65      1.24 o
   2   8   3       27.89       29.53      1.50 o
   3   8   3      105.54       95.71      3.42 o
   4   8   3        0.06       -1.39      1.92 o
   5   8   3       36.75       36.11      1.66 o
   6   8   3       42.21       40.57      1.62 o
   7   8   3        8.08        6.63      1.39 o
  -2   9   3       57.76       56.40      2.85 o
  -1   9   3        0.11       -0.40      1.32 o
   0   9   3       28.67       27.71      2.22 o
   1   9   3       62.13       64.36      2.58 o
   2   9   3       51.28       55.11      3.00 o
   3   9   3       30.74       35.75      3.31 o
   4   9   3      375.86      384.59      8.60 o
   5   9   3        2.22        4.49      0.84 o
   6   9   3        2.50        3.14      0.87 o
   1  10   3      106.63      104.85      5.06 o
   2  10   3       38.76       36.45      2.62 o
   3  10   3       83.15       90.71      4.36 o
  -3  -8   4        0.01       -1.05      1.22 o
  -2  -8   4        2.91        2.09      1.39 o
  -1  -8   4        4.49        5.93      1.74 o
   0  -8   4        0.10        2.96      1.92 o
   1  -8   4        8.06        6.95      1.41 o
  -5  -7   4       45.93       42.03      2.62 o
  -4  -7   4       60.97       59.12      3.66 o
  -3  -7   4        0.00       -1.57      1.57 o
  -2  -7   4       80.95       78.32      3.45 o
  -1  -7   4      109.39      100.83      6.28 o
   0  -7   4       11.93       12.71      1.74 o
   1  -7   4      108.41      102.48      3.42 o
   2  -7   4       22.49       25.03      1.21 o
   3  -7   4       33.57       33.58      1.23 o
   4  -7   4       22.61       22.32      1.22 o
  -6  -6   4        7.41        9.64      0.96 o
  -5  -6   4       24.29       25.77      2.09 o
  -4  -6   4        5.75        6.97      1.92 o
  -3  -6   4        2.99        2.78      1.15 o
  -2  -6   4      121.46      122.74      4.86 o
  -1  -6   4       31.89       35.41      2.07 o
   0  -6   4       34.10       36.54      1.75 o
   1  -6   4       59.47       54.87      1.62 o
   2  -6   4       21.40       21.19      1.99 o
   3  -6   4      130.23      130.41      2.95 o
   4  -6   4      193.93      198.06      4.85 o
   5  -6   4       30.85       32.26      1.40 o
  -7  -5   4      181.85      168.95      7.16 o
  -6  -5   4      159.14      166.73      4.49 o
  -5  -5   4        0.41       -0.21      1.17 o
  -4  -5   4       10.68        9.48      1.59 o
  -3  -5   4      165.28      173.25      3.54 o
  -2  -5   4      338.53      326.63      9.94 o
  -1  -5   4       31.73       31.96      2.23 o
   0  -5   4      111.36      110.18      2.26 o
   1  -5   4        7.42        6.24      0.70 o
   2  -5   4       14.51       16.30      0.85 o
   3  -5   4      139.56      140.51      2.52 o
   4  -5   4      509.50      524.23      7.97 o
   5  -5   4      126.58      135.86      3.16 o
   6  -5   4        0.44        1.06      0.78 o
  -7  -4   4        0.12        0.28      1.22 o
  -6  -4   4       20.50       25.83      1.80 o
  -5  -4   4       18.78       18.55      1.43 o
  -4  -4   4        3.10        3.17      1.26 o
  -3  -4   4      109.40      111.72      2.52 o
  -2  -4   4       99.02       94.30      2.60 o
  -1  -4   4      538.96      498.52      9.73 o
   0  -4   4       21.46       21.58      1.12 o
   1  -4   4       80.49       85.12      1.73 o
   2  -4   4       18.94       20.03      0.62 o
   3  -4   4       45.59       44.74      1.00 o
   4  -4   4     1081.30     1123.91     12.39 o
   5  -4   4      223.85      218.55      3.75 o
   6  -4   4        2.51        2.77      0.62 o
   7  -4   4       26.77       27.90      2.96 o
  -8  -3   4        1.46        0.26      0.86 o
  -7  -3   4        0.35        0.58      1.17 o
  -6  -3   4       57.24       60.13      2.58 o
  -5  -3   4       10.35       14.96      1.13 o
  -4  -3   4       23.31       21.72      1.61 o
  -3  -3   4       28.15       32.83      1.77 o
  -2  -3   4      198.12      181.64      4.32 o
  -1  -3   4      945.84      931.19     16.95 o
   0  -3   4      149.85      158.63      2.62 o
   1  -3   4      322.62      315.47      3.50 o
   2  -3   4        2.56        3.96      0.36 o
   3  -3   4       41.90       40.63      2.35 o
   4  -3   4       34.89       35.19      2.06 o
   5  -3   4     1011.80     1037.47     16.55 o
   6  -3   4      225.03      251.02      5.64 o
   7  -3   4       69.15       67.98      2.70 o
   8  -3   4        7.08       10.98      1.92 o
  -8  -2   4       56.13       49.59      2.40 o
  -7  -2   4        3.81        2.74      1.00 o
  -6  -2   4       67.42       59.41      2.10 o
  -5  -2   4       52.50       56.11      4.00 o
  -4  -2   4       38.27       37.73      2.03 o
  -3  -2   4       56.67       56.71      2.57 o
  -2  -2   4       24.06       25.76      1.43 o
  -1  -2   4       71.72       71.02      1.94 o
   0  -2   4        7.97        7.48      0.51 o
   1  -2   4        0.17        1.62      0.25 o
   2  -2   4      206.77      210.32      2.40 o
   3  -2   4      579.95      561.05     16.26 o
   4  -2   4      158.14      150.59      5.76 o
   5  -2   4     1387.63     1369.43     21.22 o
   6  -2   4      530.92      529.97      7.68 o
   7  -2   4       44.96       44.06      1.12 o
   8  -2   4        0.00       -0.06      0.36 o
  -8  -1   4       13.72       14.43      1.48 o
  -7  -1   4       42.30       42.58      2.14 o
  -6  -1   4        8.85        8.45      0.80 o
  -5  -1   4       31.86       24.89      1.45 o
  -4  -1   4      319.13      301.57      8.47 o
  -3  -1   4      114.69      122.39      2.61 o
  -2  -1   4      391.78      409.47      6.85 o
  -1  -1   4        0.48        1.14      0.38 o
   0  -1   4       74.80       91.06      1.77 o
   1  -1   4      392.37      390.56      4.22 o
   2  -1   4       62.78       74.29      1.96 o
   3  -1   4     1002.45      954.24     19.97 o
   4  -1   4      175.73      160.90      5.76 o
   5  -1   4       87.52       77.33      1.81 o
   6  -1   4       36.01       40.21      0.84 o
   7  -1   4      152.82      160.36      2.89 o
   8  -1   4      106.63      111.42      2.12 o
  -8   0   4       18.63       13.48      2.01 o
  -7   0   4      335.11      307.58      7.51 o
  -6   0   4       24.05       21.95      1.84 o
  -5   0   4       40.88       43.43      2.49 o
  -4   0   4        0.04       -0.79      0.79 o
  -3   0   4        0.11        0.87      0.53 o
  -2   0   4       58.36       64.80      1.63 o
  -1   0   4      334.30      349.18      5.58 o
   0   0   4       25.12       28.99      0.76 o
   1   0   4      216.54      221.38      2.92 o
   2   0   4      959.83      968.81     13.93 o
   3   0   4      311.82      367.54      5.56 o
   4   0   4     2403.26     2380.37     28.63 o
   5   0   4       98.77       97.86      1.43 o
   6   0   4      539.84      539.47      7.74 o
   7   0   4      211.94      214.88      2.97 o
   8   0   4        8.39        7.92      0.76 o
   9   0   4        0.73       -0.70      0.70 o
  -8   1   4        0.95        2.09      1.22 o
  -7   1   4      234.16      235.49      6.88 o
  -6   1   4        1.45        0.78      1.07 o
  -5   1   4        0.22       -0.59      1.11 o
  -4   1   4        8.30       10.54      1.00 o
  -3   1   4      464.97      475.63      7.28 o
  -2   1   4       61.09       68.24      1.40 o
  -1   1   4       76.97       86.35      1.79 o
   0   1   4       66.01       64.85      1.40 o
   1   1   4       24.97       23.44      0.66 o
   2   1   4      195.99      176.57      2.64 o
   3   1   4      283.93      337.73      4.05 o
   4   1   4     1693.64     1713.48     20.39 o
   5   1   4      170.71      170.21      2.64 o
   6   1   4        7.37        8.99      0.80 o
   7   1   4       79.83       82.29      2.03 o
   8   1   4        0.03        0.03      0.63 o
   9   1   4       18.22       17.10      0.99 o
  -7   2   4        5.32        8.21      5.41 o
  -6   2   4      284.86      271.80      6.49 o
  -5   2   4       58.11       63.59      2.73 o
  -4   2   4       52.19       65.34      4.97 o
  -3   2   4        0.45        0.33      0.69 o
  -2   2   4       20.47       22.76      0.91 o
  -1   2   4     1481.44     1623.58     27.98 o
   0   2   4        1.65        1.24      0.39 o
   1   2   4       77.05       82.21      1.95 o
   2   2   4      171.98      176.46      3.05 o
   3   2   4      281.61      285.69      5.77 o
   4   2   4      341.21      354.70      8.51 o
   5   2   4      778.04      791.24     18.64 o
   6   2   4       21.52       23.48      2.11 o
   7   2   4      126.96      128.07      2.92 o
   8   2   4        1.53        2.64      0.74 o
   9   2   4       27.37       25.46      1.74 o
  -7   3   4        0.00        1.00      1.19 o
  -6   3   4       39.01       38.22      1.67 o
  -5   3   4        7.46        6.82      0.91 o
  -4   3   4      103.42      101.37      2.81 o
  -3   3   4        0.16        0.88      0.65 o
  -2   3   4       80.44       82.75      3.14 o
  -1   3   4       48.05       50.29      1.38 o
   0   3   4       98.29       92.94      2.09 o
   1   3   4       45.35       50.91      1.30 o
   2   3   4        6.21        7.08      0.70 o
   3   3   4      550.95      508.08      8.71 o
   4   3   4      634.25      635.80     14.82 o
   5   3   4      237.58      250.42      7.75 o
   6   3   4        2.01        1.74      0.89 o
   7   3   4        0.09       -0.65      1.13 o
   8   3   4      144.56      144.56      4.23 o
   9   3   4       24.87       26.16      3.14 o
  -7   4   4       31.88       37.29      2.22 o
  -6   4   4       23.18       22.83      1.54 o
  -5   4   4       14.59       14.89      1.16 o
  -4   4   4        9.53        9.54      1.03 o
  -3   4   4       12.45       11.46      2.09 o
  -2   4   4      442.21      457.50     22.37 o
  -1   4   4      119.98      123.31      2.51 o
   0   4   4        1.64        1.62      0.44 o
   1   4   4       52.19       43.48      1.08 o
   2   4   4      257.49      248.92      4.18 o
   3   4   4       14.30       11.54      0.94 o
   4   4   4        5.13        3.02      0.50 o
   5   4   4        2.03        3.49      1.09 o
   6   4   4       74.31       81.72      3.68 o
   7   4   4        4.04        3.53      1.41 o
   8   4   4        0.48        0.58      1.41 o
   9   4   4        1.70        0.70      1.92 o
  -6   5   4        0.91        0.82      1.15 o
  -5   5   4        4.46        4.44      2.49 o
  -4   5   4      112.45      102.86      3.05 o
  -3   5   4       55.67       54.66      2.22 o
  -2   5   4      389.74      415.88     14.50 o
  -1   5   4      213.93      193.36      5.73 o
   0   5   4      137.75      133.82      2.61 o
   1   5   4      226.30      228.92      4.11 o
   2   5   4      102.48      127.16      3.25 o
   3   5   4       17.87       18.83      2.27 o
   4   5   4       13.45       17.93      1.33 o
   5   5   4        7.45       10.69      1.09 o
   6   5   4        5.63        7.17      0.96 o
   7   5   4        0.65        0.28      1.17 o
   8   5   4        2.73        3.99      1.20 o
  -6   6   4       39.33       43.95      3.31 o
  -5   6   4        1.96        2.50      0.79 o
  -4   6   4       11.71       17.58      1.39 o
  -3   6   4        0.22       -0.27      0.90 o
  -2   6   4       63.09       58.86      3.38 o
  -1   6   4      253.97      252.43      5.99 o
   0   6   4       88.07      102.32      3.69 o
   1   6   4      207.06      201.13      3.93 o
   2   6   4      135.96      141.76      3.09 o
   3   6   4      337.35      182.31     15.89 o
   4   6   4       18.93       17.52      1.26 o
   5   6   4       91.49       82.05      2.95 o
   6   6   4      102.25      109.09      2.85 o
   7   6   4        9.36       11.91      1.78 o
   8   6   4        6.61        6.16      1.49 o
  -5   7   4        5.19        3.68      1.48 o
  -4   7   4        1.60        2.86      0.93 o
  -3   7   4       19.11       18.21      1.41 o
  -2   7   4       37.88       33.34     14.21 o
  -1   7   4      125.48      114.61      6.63 o
   0   7   4       10.81        9.28      1.37 o
   1   7   4       33.97       30.63      1.47 o
   2   7   4       38.54       40.87      1.93 o
   3   7   4      112.64      118.97      3.82 o
   4   7   4        8.54       10.33      1.28 o
   5   7   4      102.77      104.89      4.35 o
   6   7   4        0.31        1.30      0.92 o
   7   7   4        9.97       10.93      1.54 o
   8   7   4        2.39        2.62      1.39 o
  -3   8   4        4.80        4.69      1.66 o
  -2   8   4       56.77       50.98      3.84 o
  -1   8   4       15.02       12.03      2.22 o
   0   8   4      148.17      158.24      4.91 o
   1   8   4       46.38       48.32      1.63 o
   2   8   4       33.13       32.36      1.58 o
   3   8   4      174.09      178.11      5.20 o
   4   8   4      490.24      502.58     12.78 o
   5   8   4        5.29        3.44      1.06 o
   6   8   4        1.07        0.36      0.70 o
   7   8   4       12.51       10.99      1.57 o
  -2   9   4       63.14       53.90      3.49 o
  -1   9   4        0.23       -0.38      1.74 o
   0   9   4       54.31       56.21      2.44 o
   1   9   4       62.59       62.60      2.44 o
   2   9   4        3.26        2.25      2.27 o
   3   9   4       16.18       15.16      1.48 o
   4   9   4       14.75       17.39      1.29 o
   5   9   4       64.68       64.97      1.88 o
   6   9   4       19.62       19.36      1.57 o
   1  10   4      245.62      234.66      9.08 o
   2  10   4      113.43      119.16      5.41 o
   3  10   4        3.52        3.14      1.39 o
  -2  -8   5        1.07        1.92      1.39 o
  -4  -7   5        5.03        3.31      1.39 o
  -3  -7   5        6.23        4.53      1.74 o
  -2  -7   5       12.19       16.97      4.62 o
  -1  -7   5        4.44        4.53      2.09 o
   0  -7   5        0.91        2.13      1.07 o
   1  -7   5       54.37       48.13      2.62 o
   2  -7   5      345.86      344.40      6.65 o
   3  -7   5       86.08       82.42      1.97 o
  -5  -6   5       11.25       10.48      0.78 o
  -4  -6   5        0.06       -0.35      0.78 o
  -3  -6   5       26.79       22.97      1.76 o
  -2  -6   5       51.68       46.47      2.25 o
  -1  -6   5      102.13       98.51      4.06 o
   0  -6   5       86.10       93.73      3.18 o
   1  -6   5       10.66       12.00      0.95 o
   2  -6   5      174.71      188.41      4.12 o
   3  -6   5      348.51      358.06      6.25 o
   4  -6   5      265.19      256.11      4.49 o
   5  -6   5        0.12        0.70      0.52 o
  -6  -5   5       37.56       50.51      1.84 o
  -5  -5   5       11.53       12.58      1.39 o
  -4  -5   5       24.66       26.00      1.76 o
  -3  -5   5       16.95       14.86      1.23 o
  -2  -5   5       18.49       18.92      1.13 o
  -1  -5   5      193.27      185.85      6.20 o
   0  -5   5       41.32       36.03      1.41 o
   1  -5   5        8.70       12.61      0.96 o
   2  -5   5       85.08       83.14      1.89 o
   3  -5   5      129.98      125.95      3.25 o
   4  -5   5      204.70      199.36      4.18 o
   5  -5   5       57.37       58.01      2.15 o
   6  -5   5       99.20      101.70      5.58 o
  -7  -4   5        5.20        4.94      0.99 o
  -6  -4   5       13.38       10.82      1.29 o
  -5  -4   5       18.07       14.30      1.25 o
  -4  -4   5        0.88        1.64      1.01 o
  -3  -4   5       22.90       22.74      1.44 o
  -2  -4   5       37.12       38.99      2.00 o
  -1  -4   5       68.21       75.00      3.08 o
   0  -4   5      180.09      177.09      3.88 o
   1  -4   5      179.39      180.94      2.80 o
   2  -4   5       64.28       64.00      1.27 o
   3  -4   5      126.96      140.88      2.05 o
   4  -4   5      415.30      424.18      5.60 o
   5  -4   5      297.10      292.87      6.21 o
   6  -4   5        2.11        3.65      1.18 o
   7  -4   5        1.40        0.70      1.57 o
  -7  -3   5        0.65        0.95      1.04 o
  -6  -3   5        3.80        6.71      1.19 o
  -5  -3   5       67.62       76.34      2.25 o
  -4  -3   5       76.18       79.14      2.39 o
  -3  -3   5       23.98       28.37      1.76 o
  -2  -3   5      105.36      107.97      2.27 o
  -1  -3   5      401.66      397.41     12.16 o
   0  -3   5       50.63       51.49      1.84 o
   1  -3   5      120.02      127.46      1.82 o
   2  -3   5      100.71      107.63      1.50 o
   3  -3   5        0.15        0.28      0.30 o
   4  -3   5       36.95       35.74      1.78 o
   5  -3   5       83.86       83.99      2.60 o
   6  -3   5       32.86       41.26      2.10 o
   7  -3   5       67.53       59.72      2.55 o
   8  -3   5        0.01       -0.52      1.57 o
  -7  -2   5       11.63        9.40      2.62 o
  -6  -2   5       56.90       51.92      1.79 o
  -5  -2   5        2.02        1.31      1.04 o
  -4  -2   5        0.12       -0.01      0.82 o
  -3  -2   5        8.18        7.99      0.96 o
  -2  -2   5      322.71      323.54      5.65 o
  -1  -2   5      394.38      383.11      7.73 o
   0  -2   5      469.50      463.68      7.33 o
   1  -2   5      188.78      206.46      2.91 o
   2  -2   5      597.25      643.13      7.28 o
   3  -2   5      411.22      429.32      7.20 o
   4  -2   5       87.45       80.06      4.54 o
   5  -2   5        1.03        2.49      0.86 o
   6  -2   5      197.25      212.59      4.65 o
   7  -2   5        0.04        0.05      1.81 o
   8  -2   5       38.70       42.98      1.22 o
  -7  -1   5        1.76        0.50      2.18 o
  -6  -1   5       31.98       28.99      1.34 o
  -5  -1   5        0.70        1.06      0.82 o
  -4  -1   5      139.62      136.40      3.72 o
  -3  -1   5      287.81      294.87      5.36 o
  -2  -1   5       58.98       68.96      3.48 o
  -1  -1   5      224.49      220.40      4.13 o
   0  -1   5      145.01      152.26      2.79 o
   1  -1   5       81.83       92.89      1.41 o
   2  -1   5      450.76      520.16      5.95 o
   3  -1   5      610.52      628.73      8.76 o
   4  -1   5       86.31       74.66      3.66 o
   5  -1   5       15.90       19.14      1.66 o
   6  -1   5      618.20      604.07      7.37 o
   7  -1   5        0.70        0.45      0.45 o
   8  -1   5        0.04        0.17      0.78 o
  -7   0   5       11.28       12.86      1.63 o
  -6   0   5      171.33      167.82      4.59 o
  -5   0   5      254.85      234.77      4.60 o
  -4   0   5       12.26       14.60      1.23 o
  -3   0   5        0.15        0.35      0.65 o
  -2   0   5      105.62      115.02      3.24 o
  -1   0   5       16.18       24.04      0.94 o
   0   0   5        9.49       11.86      0.81 o
   1   0   5       31.45       33.65      0.74 o
   2   0   5      461.84      456.16      5.10 o
   3   0   5       48.16       57.33      0.91 o
   4   0   5       13.07       14.92      0.47 o
   5   0   5       24.48       29.07      0.71 o
   6   0   5       16.72       18.74      0.80 o
   7   0   5       14.78       14.87      0.85 o
   8   0   5        1.55        1.92      0.83 o
   9   0   5        9.02        8.37      0.87 o
  -7   1   5       63.61       61.53      3.40 o
  -6   1   5       51.09       49.27      2.34 o
  -5   1   5        9.97        9.75      1.50 o
  -4   1   5        6.65        4.62      1.91 o
  -3   1   5       26.07       30.82      1.24 o
  -2   1   5        5.65        5.89      0.53 o
  -1   1   5      150.97      184.64      3.32 o
   0   1   5       55.87       55.67      1.68 o
   1   1   5      486.19      506.30      7.07 o
   2   1   5      294.80      279.48      3.61 o
   3   1   5     1500.21     1595.24     19.32 o
   4   1   5       12.37        7.76      0.43 o
   5   1   5      152.36      147.91      3.88 o
   6   1   5        8.13        7.08      0.56 o
   7   1   5      167.78      169.89      2.95 o
   8   1   5        1.68        0.76      0.72 o
   9   1   5       42.94       46.91      2.09 o
  -6   2   5       87.30       84.50      3.57 o
  -5   2   5       15.83       21.58      1.65 o
  -4   2   5        4.73        4.29      0.88 o
  -3   2   5        1.04        1.17      0.77 o
  -2   2   5        0.62        0.83      0.61 o
  -1   2   5      546.57      606.81     10.18 o
   0   2   5      170.73      206.58      3.58 o
   1   2   5      153.05      157.49      6.53 o
   2   2   5      407.73      380.92      5.49 o
   3   2   5        7.61        5.98      0.79 o
   4   2   5        0.09       -0.39      0.54 o
   5   2   5      214.14      196.95      5.33 o
   6   2   5       16.75       23.23      1.12 o
   7   2   5        0.35        0.09      1.25 o
   8   2   5       26.98       27.55      1.28 o
   9   2   5        3.02        3.10      0.70 o
  -7   3   5       16.78       15.55      8.81 o
  -6   3   5      277.57      267.72      6.35 o
  -5   3   5        3.39        2.25      1.08 o
  -4   3   5      119.62      117.78      3.61 o
  -3   3   5       19.23       22.64      1.50 o
  -2   3   5      154.87      170.62      3.45 o
  -1   3   5       74.01       83.16      2.47 o
   0   3   5     2118.10     2237.03     51.82 o
   1   3   5      176.19      216.62      4.21 o
   2   3   5        0.39        0.45      0.51 o
   3   3   5      275.92      239.48      6.23 o
   4   3   5      321.69      313.02     18.43 o
   5   3   5      143.27      137.91      4.80 o
   6   3   5       64.78       59.46      2.09 o
   7   3   5        3.35        2.79      1.09 o
   8   3   5       13.49       15.88      1.48 o
   9   3   5        8.93        9.85      1.66 o
  -6   4   5      150.80      162.87      6.46 o
  -5   4   5      115.07      103.68      3.43 o
  -4   4   5        0.56        1.44      1.20 o
  -3   4   5       40.19       39.65      1.52 o
  -2   4   5      113.29      109.38      3.87 o
  -1   4   5       71.84       67.34      2.51 o
   0   4   5     2478.30     2506.04     41.55 o
   1   4   5      244.71      304.85      6.72 o
   2   4   5     1041.71     1097.80     20.19 o
   3   4   5       70.93       64.62      2.08 o
   4   4   5       10.51       11.48      1.29 o
   5   4   5      145.71      140.37      4.56 o
   6   4   5        1.04        0.87      1.39 o
   7   4   5       17.25       20.05      2.62 o
   8   4   5        0.04        0.40      1.26 o
   9   4   5        2.96        2.58      1.57 o
  -6   5   5        0.25        0.20      1.64 o
  -5   5   5       19.26       14.18      4.26 o
  -4   5   5        0.11       -0.67      1.18 o
  -3   5   5       23.00       24.19      2.33 o
  -2   5   5        0.08        0.91      0.88 o
  -1   5   5      107.54      103.16      5.67 o
   0   5   5       92.97       83.99      2.71 o
   1   5   5      502.70      505.38     12.83 o
   2   5   5      239.49      250.92      6.00 o
   3   5   5        0.35       -0.32      0.84 o
   4   5   5       47.69       54.59      1.72 o
   5   5   5        7.57        5.99      0.96 o
   6   5   5        2.87        8.14      1.66 o
   7   5   5        9.97       12.12      1.78 o
   8   5   5        0.24       -0.22      1.29 o
  -5   6   5        0.20        0.07      0.98 o
  -4   6   5       29.29       28.73      2.40 o
  -3   6   5        3.68        1.24      1.38 o
  -2   6   5       60.35       69.99      3.68 o
  -1   6   5     1262.03     1305.05     35.24 o
   0   6   5        3.13        2.63      1.44 o
   1   6   5      158.04      160.57      4.58 o
   2   6   5      561.04      574.26     12.46 o
   4   6   5       14.15       15.30      1.16 o
   5   6   5      151.41      137.42      3.30 o
   6   6   5        8.70        9.40      0.96 o
   7   6   5       23.50       18.98      1.58 o
   8   6   5        0.83        1.15      1.29 o
  -4   7   5        3.36        3.29      1.22 o
  -3   7   5       98.83       82.86      3.69 o
  -2   7   5      143.39      151.09      7.50 o
  -1   7   5      634.54      402.98     19.76 o
   0   7   5        7.58        5.00      1.38 o
   1   7   5        8.97       11.21      1.29 o
   2   7   5       20.46       24.10      1.22 o
   3   7   5       58.68       60.72      2.70 o
   4   7   5        7.42        6.43      1.16 o
   5   7   5        3.46        1.48      0.97 o
   6   7   5       17.81       17.57      1.29 o
   7   7   5        6.16        6.70      1.41 o
   8   7   5       22.41       22.64      4.19 o
  -3   8   5       39.31       39.88      2.58 o
  -2   8   5        8.62        6.39      2.01 o
  -1   8   5       51.05       56.61      2.76 o
   0   8   5      911.28      996.09     26.41 o
   1   8   5       17.77       17.65      1.27 o
   2   8   5        3.74        3.83      2.09 o
   3   8   5       47.37       58.60      4.36 o
   4   8   5        1.19       -0.20      1.21 o
   5   8   5       76.86       85.36      2.74 o
   6   8   5      210.14      213.75      4.44 o
   7   8   5       17.02       15.08      1.14 o
  -1   9   5      161.52      176.44      5.73 o
   0   9   5      637.01      674.25     13.92 o
   1   9   5      153.47      161.53      5.30 o
   2   9   5        0.51        0.35      1.92 o
   3   9   5       18.76       19.64      2.62 o
   4   9   5       12.32       12.81      1.05 o
   5   9   5        1.86        1.28      0.76 o
   6   9   5       16.68       16.39      1.57 o
   1  10   5       99.33      100.49      4.88 o
   2  10   5       15.60       19.01      2.27 o
   3  10   5        8.34        8.02      1.39 o
  -3  -7   6        9.73       10.64      1.92 o
  -2  -7   6       50.34       48.30      2.35 o
  -1  -7   6       40.53       38.72      3.31 o
   0  -7   6       18.21       18.36      1.55 o
   1  -7   6       21.76       19.01      1.57 o
   2  -7   6        2.96        3.14      0.87 o
  -4  -6   6       44.15       55.11      3.49 o
  -3  -6   6        1.48        4.18      1.57 o
  -2  -6   6       36.91       34.47      1.84 o
  -1  -6   6        2.96        4.12      1.34 o
   0  -6   6      241.26      240.56      5.89 o
   1  -6   6      100.56      104.30      4.54 o
   2  -6   6      155.90      161.56      3.84 o
   3  -6   6      464.79      479.36      8.11 o
   4  -6   6       28.06       29.89      1.66 o
  -6  -5   6        1.06        0.96      0.49 o
  -5  -5   6        3.80        3.37      0.92 o
  -4  -5   6        0.96        0.54      0.96 o
  -3  -5   6        7.10        6.75      0.92 o
  -2  -5   6        4.08        6.15      1.48 o
  -1  -5   6        7.69        4.59      1.59 o
   0  -5   6      666.74      630.08     13.04 o
   1  -5   6       24.90       24.09      2.05 o
   2  -5   6       35.69       35.98      1.33 o
   3  -5   6      159.82      158.05      3.24 o
   4  -5   6        1.30        1.53      0.48 o
   5  -5   6       21.33       22.39      2.15 o
  -6  -4   6       24.16       29.05      1.46 o
  -5  -4   6       43.54       50.95      2.96 o
  -4  -4   6       10.48        9.97      1.24 o
  -3  -4   6       18.19       19.13      1.38 o
  -2  -4   6       35.63       35.18      2.00 o
  -1  -4   6      223.61      205.51      6.50 o
   0  -4   6       41.80       39.23      1.40 o
   1  -4   6      870.63      852.16     11.08 o
   2  -4   6       37.18       40.83      1.28 o
   3  -4   6        5.37        5.22      0.54 o
   4  -4   6      104.30       98.29      1.58 o
   5  -4   6        8.36       10.80      1.26 o
   6  -4   6       85.05       89.78      4.54 o
   7  -4   6       45.81       38.02      3.14 o
  -7  -3   6       52.59       50.58      2.79 o
  -6  -3   6       20.93       25.73      1.31 o
  -5  -3   6       24.16       17.03      1.44 o
  -4  -3   6       18.90       18.99      1.47 o
  -3  -3   6       90.40      101.63      2.34 o
  -2  -3   6       83.72       77.62      2.67 o
  -1  -3   6        1.06        0.32      0.96 o
   0  -3   6       36.94       29.11      1.22 o
   1  -3   6     1054.33     1058.71     12.69 o
   2  -3   6      166.54      166.37      2.50 o
   3  -3   6       36.45       35.97      0.76 o
   4  -3   6       96.65       90.82      2.03 o
   5  -3   6      174.93      170.91      3.93 o
   6  -3   6       20.01       17.53      1.96 o
   7  -3   6      119.55      129.83      3.65 o
  -7  -2   6       17.43       17.70      1.54 o
  -6  -2   6       17.74       16.14      1.00 o
  -5  -2   6       30.28       26.53      3.28 o
  -4  -2   6       30.18       25.89      1.41 o
  -3  -2   6        7.46        5.87      0.89 o
  -2  -2   6       71.92       79.67      2.39 o
  -1  -2   6        6.67        6.46      0.89 o
   0  -2   6        0.49       -0.59      0.59 o
   1  -2   6       17.95       15.80      0.75 o
   2  -2   6       63.07       66.28      1.26 o
   3  -2   6        3.85        5.58      0.35 o
   4  -2   6       11.75       12.98      0.76 o
   5  -2   6       83.78       83.15      2.60 o
   6  -2   6       53.45       53.55      2.19 o
   7  -2   6       69.02       68.79      2.51 o
   8  -2   6        0.54        1.73      2.18 o
  -7  -1   6       36.64       36.37      3.14 o
  -6  -1   6      181.79      179.46      3.48 o
  -5  -1   6        0.27        0.35      0.92 o
  -4  -1   6        0.46        0.67      0.79 o
  -3  -1   6       69.44       71.86      3.33 o
  -2  -1   6       90.60       94.06      2.72 o
  -1  -1   6      118.07      136.54      3.53 o
   0  -1   6      745.37      739.58     11.36 o
   1  -1   6       17.01       17.06      0.81 o
   2  -1   6      378.27      417.49      5.20 o
   3  -1   6        8.41       11.94      0.47 o
   4  -1   6       56.49       46.15      1.01 o
   5  -1   6      115.26      112.11      2.19 o
   6  -1   6        5.27        5.52      0.69 o
   7  -1   6        0.06       -0.10      0.81 o
   8  -1   6       95.97      101.39      2.17 o
  -7   0   6       10.34        9.21      2.09 o
  -6   0   6        3.61        2.32      1.07 o
  -5   0   6       45.52       39.74      1.86 o
  -4   0   6        0.19       -0.12      0.63 o
  -3   0   6        0.07       -0.10      0.79 o
  -2   0   6        1.20        1.64      0.61 o
  -1   0   6     1470.03     1594.32     28.90 o
   0   0   6      105.54      124.02      2.87 o
   1   0   6       10.43       10.78      0.67 o
   2   0   6        1.20        2.18      0.36 o
   3   0   6        4.62        8.70      0.40 o
   4   0   6       23.41       20.42      0.60 o
   5   0   6       58.89       54.72      1.05 o
   6   0   6      383.96      400.53      4.48 o
   7   0   6      131.01      137.26      2.96 o
   8   0   6        1.22        1.08      0.93 o
  -7   1   6        0.35       -0.92      0.92 o
  -6   1   6        9.21        7.44      1.13 o
  -5   1   6      510.41      494.68      9.31 o
  -4   1   6       14.64       15.36      1.76 o
  -3   1   6      170.06      182.99      4.15 o
  -2   1   6      238.74      255.66      5.82 o
  -1   1   6      250.05      293.97      5.67 o
   0   1   6      534.84      611.91     17.52 o
   1   1   6       35.78       45.23      2.70 o
   2   1   6      117.65      106.80      2.54 o
   3   1   6      148.55      159.05      2.46 o
   4   1   6      295.15      282.64      4.68 o
   5   1   6      245.04      208.26      2.76 o
   6   1   6       32.49       38.70      1.06 o
   7   1   6       95.22       97.18      2.01 o
   8   1   6        6.74        6.06      0.92 o
   9   1   6       33.23       34.24      1.39 o
  -7   2   6       41.97       35.40      3.14 o
  -6   2   6       28.93       29.55      1.87 o
  -5   2   6      129.60      130.17      3.43 o
  -4   2   6       35.71       33.59      3.28 o
  -3   2   6      170.08      175.54      3.52 o
  -2   2   6        6.57        5.94      0.86 o
  -1   2   6      422.12      483.52     10.15 o
   0   2   6      950.19     1108.00     18.86 o
   1   2   6     2813.07     3009.37     52.63 o
   2   2   6       51.45       41.97      1.85 o
   3   2   6      235.80      234.82      4.60 o
   4   2   6       36.30       44.86      1.91 o
   5   2   6       87.71       87.00      1.83 o
   6   2   6       11.17       12.96      0.82 o
   7   2   6       63.72       69.70      1.73 o
   8   2   6        3.12        4.03      0.74 o
   9   2   6        3.13        2.79      0.78 o
  -6   3   6       41.69       47.24      2.70 o
  -5   3   6       52.41       50.02      2.43 o
  -4   3   6        1.05        1.88      1.17 o
  -3   3   6       71.85       83.89      4.19 o
  -2   3   6        0.92        0.87      0.99 o
  -1   3   6        0.37        3.13      1.21 o
   0   3   6        6.84        7.00      0.94 o
   1   3   6      291.18      318.81      6.54 o
   2   3   6      369.26      380.86      7.75 o
   3   3   6      244.87      246.64     15.10 o
   4   3   6       79.90       70.64      4.10 o
   5   3   6        4.97        4.85      1.02 o
   6   3   6       11.20        8.36      0.86 o
   7   3   6        6.68        7.00      1.26 o
   8   3   6       36.65       37.32      3.49 o
   9   3   6        1.95       -1.57      1.57 o
  -6   4   6       17.70       23.39      1.96 o
  -5   4   6       11.92        9.42      3.82 o
  -4   4   6       13.07       10.81      9.50 o
  -3   4   6      125.60      142.98      4.12 o
  -1   4   6        6.14        6.01      1.23 o
   0   4   6       58.46       56.60      2.98 o
   1   4   6      832.77      911.26     20.05 o
   2   4   6      265.52      285.41      6.21 o
   3   4   6        3.82        1.95      0.58 o
   4   4   6       40.14       33.14      2.10 o
   5   4   6       26.99       25.40      2.79 o
   6   4   6       97.18       99.43      5.58 o
   7   4   6        2.34        3.03      2.01 o
   8   4   6        3.18        2.05      0.97 o
   9   4   6        9.46       13.77      2.09 o
  -6   5   6       95.53      106.42      5.41 o
  -5   5   6       54.13       45.84      2.65 o
  -4   5   6       29.06       16.56      8.46 o
  -2   5   6      846.35      875.39     19.17 o
  -1   5   6      258.74       29.68      4.89 o
   0   5   6      142.19      160.03      4.52 o
   1   5   6      408.14      393.59     10.43 o
   2   5   6      219.76      197.93      8.20 o
   3   5   6       15.18       16.89      1.30 o
   4   5   6      229.18      201.65      5.61 o
   5   5   6       75.07       73.65      2.21 o
   6   5   6       19.56       18.91      1.96 o
   7   5   6       41.84       37.53      2.70 o
   8   5   6        5.88        7.23      1.54 o
  -5   6   6        7.06        3.18      1.47 o
  -4   6   6        2.19        1.41      1.84 o
  -3   6   6       14.09       18.06      8.98 o
  -1   6   6      419.26      413.03     10.27 o
   0   6   6        1.03        1.70      1.13 o
   1   6   6      399.92      372.26      7.89 o
   2   6   6      210.31      222.36      6.64 o
   3   6   6       77.68       68.19      2.07 o
   4   6   6       45.73       47.01      1.48 o
   5   6   6       13.28       10.80      1.08 o
   6   6   6       47.19       44.28      2.24 o
   7   6   6       37.51       35.67      1.98 o
   8   6   6        3.02        3.80      1.39 o
  -4   7   6       86.05       92.08     19.80 o
  -3   7   6        5.20        2.95      1.95 o
  -2   7   6      166.17      170.32      5.92 o
  -1   7   6     1029.12      897.74     82.39 o
   0   7   6      469.89      489.99     10.49 o
   1   7   6       30.61       30.20      1.69 o
   2   7   6       47.11       48.29      2.00 o
   3   7   6        1.10        1.11      0.98 o
   4   7   6       22.61       21.64      1.47 o
   5   7   6       37.37       32.60      1.97 o
   6   7   6       39.39       36.34      1.48 o
   7   7   6       19.04       15.30      1.73 o
   8   7   6        0.00       -0.26      0.96 o
  -2   8   6       23.15       26.03      2.60 o
  -1   8   6      221.45      228.88      9.95 o
   0   8   6        2.32        5.36      1.84 o
   1   8   6       32.03       38.78      1.81 o
   2   8   6       48.83       51.28      2.25 o
   3   8   6        3.24        6.47      1.48 o
   4   8   6       92.09       87.61      2.89 o
   5   8   6       26.27       31.16      1.66 o
   6   8   6       73.30       85.91      3.33 o
   7   8   6        1.30        0.78      1.04 o
  -2   9   6       72.70       77.80      4.01 o
  -1   9   6       35.72       38.11      2.34 o
   0   9   6      211.98      218.65      9.51 o
   1   9   6      141.26      144.73      4.81 o
   2   9   6        4.08        5.41      1.92 o
   3   9   6        1.94       -0.16      0.96 o
   4   9   6        6.19        4.89      0.91 o
   5   9   6        0.04        0.97      0.63 o
   1  10   6        0.12        2.96      1.39 o
   2  10   6       24.41       24.41      2.27 o
   3  10   6        5.13        4.71      1.39 o
  -4  -6   7      123.51      132.26      5.58 o
  -3  -6   7        9.94       11.51      1.74 o
  -2  -6   7       41.85       40.15      2.21 o
  -1  -6   7       33.20       33.48      3.49 o
   0  -6   7      198.49      188.12      4.29 o
   1  -6   7       44.09       44.99      2.62 o
   2  -6   7       25.22       26.82      1.23 o
   3  -6   7       23.89       23.39      0.94 o
   4  -6   7        1.61        2.97      1.48 o
  -5  -5   7       17.41       16.04      1.57 o
  -4  -5   7       31.29       23.02      2.44 o
  -3  -5   7        0.00       -0.52      1.57 o
  -2  -5   7       12.93       11.62      1.54 o
  -1  -5   7        0.01       -0.12      1.31 o
   0  -5   7      163.31      154.41      5.76 o
   1  -5   7       14.14       15.46      0.99 o
   2  -5   7      108.76      108.71      2.33 o
   3  -5   7       32.37       36.94      1.30 o
   4  -5   7      145.82      148.97      2.80 o
   5  -5   7       30.19       31.54      1.31 o
  -6  -4   7        0.00       -0.32      0.32 o
  -5  -4   7        8.28       11.05      1.11 o
  -4  -4   7        0.15       -0.12      0.82 o
  -3  -4   7      140.78      163.46      4.61 o
  -2  -4   7       35.70       37.74      1.54 o
  -1  -4   7        9.33        7.15      2.44 o
   0  -4   7       27.05       30.64      1.51 o
   1  -4   7        1.70        1.40      0.68 o
   2  -4   7        4.52        4.80      0.70 o
   3  -4   7       24.27       25.34      0.99 o
   4  -4   7        1.73        1.90      0.88 o
   5  -4   7        9.56        9.60      0.62 o
   6  -4   7        4.49        2.27      1.74 o
  -6  -3   7       11.79       10.98      1.39 o
  -5  -3   7       21.99       16.67      1.46 o
  -4  -3   7       21.54       21.40      1.64 o
  -3  -3   7      192.68      186.35      5.45 o
  -2  -3   7       80.88       84.05      2.24 o
  -1  -3   7      113.19      118.04      2.81 o
   0  -3   7       35.89       36.51      1.74 o
   1  -3   7       66.99       55.64      1.34 o
   2  -3   7       24.41       26.16      1.07 o
   3  -3   7       37.11       36.47      1.27 o
   4  -3   7       29.05       25.81      0.68 o
   5  -3   7        3.07        3.03      1.13 o
   6  -3   7       26.70       35.07      2.67 o
   7  -3   7        3.48        4.04      1.26 o
  -6  -2   7       15.61       16.99      1.07 o
  -5  -2   7        1.88        0.78      0.97 o
  -4  -2   7       15.06       10.70      1.23 o
  -3  -2   7      114.73      118.59      2.71 o
  -2  -2   7      571.63      582.60     15.62 o
  -1  -2   7        5.62        5.30      1.14 o
   0  -2   7      299.51      285.16      5.87 o
   1  -2   7       17.87       16.65      0.67 o
   2  -2   7      271.55      262.24      3.89 o
   3  -2   7       47.17       44.29      1.06 o
   4  -2   7        6.05        4.58      0.36 o
   5  -2   7       44.18       44.83      1.98 o
   6  -2   7       75.18       86.07      2.78 o
   7  -2   7      217.51      232.00      5.54 o
  -7  -1   7        0.00       -0.70      1.22 o
  -6  -1   7        7.85        6.31      1.61 o
  -5  -1   7       18.63       16.62      1.29 o
  -4  -1   7      342.67      321.11      9.66 o
  -3  -1   7      111.62      116.18      5.19 o
  -2  -1   7       77.37       81.80      2.10 o
  -1  -1   7      650.56      673.34     12.88 o
   0  -1   7        2.21        2.49      0.69 o
   1  -1   7      103.22      100.44      1.97 o
   2  -1   7       77.65       72.10      1.09 o
   3  -1   7      102.58      101.86      1.63 o
   4  -1   7      179.16      156.69      1.83 o
   5  -1   7        7.60        8.06      0.49 o
   6  -1   7       55.97       53.59      1.14 o
   7  -1   7        8.84        9.00      1.03 o
   8  -1   7       23.02       21.08      0.79 o
  -7   0   7        4.04        3.14      1.57 o
  -6   0   7       24.27       22.15      2.79 o
  -5   0   7       70.53       79.83      3.28 o
  -4   0   7      390.18      365.72     10.41 o
  -3   0   7      247.79      240.08      8.79 o
  -2   0   7      468.49      516.01      9.36 o
  -1   0   7      467.24      508.72      8.83 o
   0   0   7       55.09       68.33      2.15 o
   1   0   7       23.30       20.87      0.96 o
   2   0   7      478.76      474.48      8.27 o
   3   0   7       40.93       43.06      0.97 o
   4   0   7       89.50       90.65      1.36 o
   5   0   7       23.17       25.08      0.89 o
   6   0   7       21.11       21.33      0.96 o
   7   0   7        8.87       10.01      0.59 o
   8   0   7      127.47      132.59      3.04 o
  -7   1   7        0.42        0.00      1.39 o
  -6   1   7       31.02       24.06      2.96 o
  -5   1   7      519.02      526.37     10.58 o
  -4   1   7      369.59      381.08      6.83 o
  -3   1   7       51.40       54.86      1.95 o
  -2   1   7       31.30       26.89      1.28 o
  -1   1   7       11.95       14.56      1.73 o
   0   1   7      269.32      283.69      6.17 o
   1   1   7      223.77      235.98      6.23 o
   2   1   7      212.76      235.21      8.87 o
   3   1   7       42.97       42.29      1.36 o
   4   1   7        3.11        5.75      0.50 o
   5   1   7        8.68        8.20      0.65 o
   6   1   7       33.09       36.91      1.19 o
   7   1   7        1.15        1.21      0.53 o
   8   1   7       23.63       24.81      1.47 o
   9   1   7        4.85        4.19      0.65 o
  -6   2   7        0.38       -0.87      1.57 o
  -5   2   7        0.00       -1.20      1.20 o
  -4   2   7      859.96      828.04     13.32 o
  -3   2   7      372.98      369.71      5.05 o
  -2   2   7       11.88       10.60      2.20 o
  -1   2   7      281.17      321.03      7.36 o
   0   2   7       20.90       28.61      1.47 o
   1   2   7      159.45      156.65      4.00 o
   2   2   7        6.69        6.78      0.92 o
   3   2   7      176.32      178.17      3.77 o
   4   2   7       41.38       35.15      1.36 o
   5   2   7      180.55      169.78      3.02 o
   6   2   7       93.31       91.03      2.54 o
   7   2   7      239.70      253.84      4.06 o
   8   2   7        3.91        2.93      0.69 o
   9   2   7        2.82        5.50      2.01 o
  -6   3   7        1.22        5.75      1.92 o
  -5   3   7       12.18       13.07      2.87 o
  -4   3   7     1806.23     1806.38     35.76 o
  -3   3   7      809.78      795.00     17.70 o
  -2   3   7      547.09      589.91     13.14 o
  -1   3   7       60.80       50.71      2.96 o
   0   3   7        3.75        5.15      0.94 o
   1   3   7      254.96      237.89      5.15 o
   2   3   7      256.59      232.28      4.40 o
   3   3   7      399.58      398.01     15.11 o
   4   3   7       87.34       78.81      2.64 o
   5   3   7       95.39       86.41      2.54 o
   6   3   7       19.69       18.12      1.02 o
   7   3   7       31.38       26.51      2.29 o
   8   3   7        5.83        5.30      1.16 o
   9   3   7        6.71        9.24      2.09 o
  -6   4   7       15.60       16.02      1.66 o
  -5   4   7        1.20        0.02      1.13 o
  -4   4   7        8.97        4.78      2.44 o
  -3   4   7      874.93      865.92     33.08 o
  -2   4   7      294.00      266.81      5.23 o
  -1   4   7        1.22        0.63      0.98 o
   0   4   7        2.14        0.68      0.99 o
   1   4   7       67.08       63.66      3.66 o
   2   4   7     1478.10     1456.31     33.75 o
   3   4   7       19.05       20.55      1.66 o
   4   4   7        1.14        0.18      1.04 o
   5   4   7       14.30       13.18      1.30 o
   6   4   7        2.16        2.73      0.95 o
   7   4   7        3.05        1.95      1.16 o
   8   4   7       21.41       23.29      1.48 o
   9   4   7       24.91       20.23      2.44 o
  -5   5   7      125.43      147.74      8.90 o
  -4   5   7       24.59       32.09      2.53 o
  -3   5   7      447.11      468.33     17.47 o
  -2   5   7      978.78     1028.69     18.94 o
  -1   5   7      303.77      305.14      6.56 o
   0   5   7        8.67        8.07      1.30 o
   1   5   7       63.87       66.74      3.00 o
   2   5   7       22.30       19.64      1.73 o
   3   5   7      129.55      117.84      3.40 o
   4   5   7        0.36        1.50      0.78 o
   5   5   7        0.10        0.86      0.73 o
   6   5   7       47.30       41.47      2.79 o
   7   5   7       64.71       58.08      3.14 o
   8   5   7      266.30      263.60      7.63 o
  -5   6   7       32.43       38.37      2.96 o
  -4   6   7        5.14        3.17      1.69 o
  -3   6   7       20.92        8.47      2.83 o
  -2   6   7      279.99      273.60      8.51 o
  -1   6   7       65.01       66.66      2.33 o
   0   6   7       76.70       72.60      3.41 o
   1   6   7       35.06       39.83      1.68 o
   2   6   7        7.80       10.94      1.29 o
   3   6   7      218.23      236.98      4.95 o
   4   6   7       49.39       51.54      2.07 o
   5   6   7        1.98        1.36      0.78 o
   6   6   7        4.56        3.84      1.11 o
   7   6   7        1.65        1.94      1.61 o
   8   6   7        0.01       -0.31      1.04 o
  -4   7   7       78.96       94.19      4.88 o
  -3   7   7       54.93       55.46      2.64 o
  -2   7   7       21.89       21.61      1.94 o
  -1   7   7       93.20       95.35      4.61 o
   0   7   7        4.08        4.96      1.50 o
   1   7   7      125.69      128.40      7.15 o
   2   7   7      221.18      215.41      4.73 o
   3   7   7       56.42       52.04      1.96 o
   4   7   7       13.04       11.64      1.16 o
   5   7   7       20.45       21.95      1.48 o
   6   7   7        7.07        9.33      1.48 o
   7   7   7      177.21      187.28      5.76 o
   8   7   7      124.89      129.29      5.76 o
  -3   8   7       12.84       19.36      2.27 o
  -2   8   7        0.01        1.52      1.41 o
  -1   8   7       94.88       93.83      4.01 o
   0   8   7        0.05        0.17      2.09 o
   1   8   7      190.81      200.82      4.89 o
   2   8   7       39.97       39.02      2.02 o
   3   8   7        0.17        0.38      0.94 o
   4   8   7        4.42        3.67      1.27 o
   5   8   7       24.78       24.71      1.51 o
   6   8   7       51.83       60.77      5.06 o
   7   8   7      135.99      143.08      6.11 o
  -1   9   7        4.80        3.46      1.31 o
   0   9   7        9.62       11.38      1.60 o
   1   9   7      125.18      123.36      5.32 o
   2   9   7       17.18       20.18      1.43 o
   3   9   7       24.44       18.98      2.88 o
   4   9   7        5.44        7.46      1.22 o
   5   9   7       20.76       22.28      1.32 o
   2  10   7       48.95       52.15      3.14 o
  -3  -6   8        3.25        1.39      1.05 o
  -2  -6   8       48.16       52.84      3.31 o
  -1  -6   8       26.60       24.59      2.62 o
   0  -6   8        2.47        1.92      1.74 o
   2  -6   8        0.83        1.22      0.87 o
  -4  -5   8      124.53      143.59      5.93 o
  -3  -5   8        3.95        2.27      1.57 o
  -2  -5   8       11.03        7.93      1.29 o
  -1  -5   8       23.68       23.06      1.91 o
   0  -5   8       21.50       21.66      1.64 o
   1  -5   8        3.03        2.27      0.82 o
   2  -5   8       39.02       38.53      1.45 o
   3  -5   8       77.39       81.55      2.20 o
   4  -5   8       35.61       33.25      1.43 o
   5  -5   8       34.14       32.26      3.31 o
  -5  -4   8        0.04       -1.05      1.05 o
  -4  -4   8      224.07      249.77      9.77 o
  -3  -4   8       71.12       66.63      4.53 o
  -2  -4   8        0.35        0.84      1.17 o
  -1  -4   8       53.10       57.88      2.72 o
   0  -4   8       12.47       11.37      1.21 o
   1  -4   8      240.30      241.89      4.46 o
   2  -4   8      284.46      280.76      4.66 o
   3  -4   8       53.52       55.96      1.70 o
   4  -4   8        0.17        0.07      0.60 o
   5  -4   8       16.58       18.70      0.99 o
   6  -4   8       22.54       24.41      3.14 o
  -5  -3   8        3.99        3.14      1.22 o
  -4  -3   8        0.24       -0.95      0.95 o
  -3  -3   8        1.00        0.35      1.11 o
  -2  -3   8       87.95       89.14      2.50 o
  -1  -3   8       59.61       57.96      2.83 o
   0  -3   8      196.61      183.55      3.89 o
   1  -3   8       48.30       45.05      1.40 o
   2  -3   8        0.08        0.86      0.61 o
   3  -3   8       19.33       22.61      1.46 o
   4  -3   8       14.38       15.69      1.06 o
   5  -3   8       64.26       64.11      1.68 o
   6  -3   8       63.80       65.45      2.65 o
  -5  -2   8       47.24       43.84      2.16 o
  -4  -2   8       32.54       33.33      2.14 o
  -3  -2   8      173.97      184.10      6.83 o
  -2  -2   8      298.83      288.84      4.92 o
  -1  -2   8        0.69        1.39      1.38 o
   0  -2   8        5.48       10.33      1.31 o
   1  -2   8       94.42       97.20      1.52 o
   2  -2   8       24.96       23.89      1.23 o
   3  -2   8       33.45       34.04      0.97 o
   4  -2   8       48.44       45.86      0.86 o
   5  -2   8       52.30       54.92      1.56 o
   6  -2   8       24.35       27.19      0.87 o
   7  -2   8        2.17        4.29      1.10 o
  -6  -1   8      276.55      284.96     10.65 o
  -5  -1   8      410.05      404.57      9.88 o
  -4  -1   8      172.55      160.30      5.87 o
  -3  -1   8        3.51        2.56      0.89 o
  -2  -1   8      126.29      124.10      2.36 o
  -1  -1   8        0.02        0.88      0.98 o
   0  -1   8      235.02      239.71     10.47 o
   1  -1   8       34.55       35.07      1.43 o
   2  -1   8       30.11       27.33      0.95 o
   3  -1   8        1.22        1.89      0.47 o
   4  -1   8        6.24        6.53      0.53 o
   5  -1   8       27.46       25.35      0.74 o
   6  -1   8        0.14        0.35      0.34 o
   7  -1   8      123.50      134.21      2.73 o
   8  -1   8       30.41       32.67      3.40 o
  -6   0   8      103.12      106.91     15.26 o
  -5   0   8      381.14      378.50      7.33 o
  -4   0   8       68.54       79.62      2.84 o
  -3   0   8      123.37      114.00      2.89 o
  -2   0   8       69.97       79.60      1.89 o
  -1   0   8       27.97       29.26      1.19 o
   0   0   8        8.62        9.85      1.34 o
   1   0   8      515.68      511.30      8.11 o
   2   0   8        8.71        8.44      0.69 o
   3   0   8       33.88       35.13      1.26 o
   4   0   8        0.08        0.22      0.39 o
   5   0   8      121.38      119.73      1.89 o
   6   0   8      290.22      301.56      3.86 o
   7   0   8        0.00        0.48      0.45 o
   8   0   8      107.22       99.11      4.32 o
  -6   1   8        0.01       -0.41      1.25 o
  -5   1   8      605.47      616.98     13.81 o
  -4   1   8      441.20      459.60      8.93 o
  -3   1   8     1451.22     1434.01     20.67 o
  -2   1   8       84.03       81.42      3.28 o
  -1   1   8        1.27        0.76      0.81 o
   0   1   8      132.48      128.50      2.59 o
   1   1   8        0.16        0.63      0.63 o
   2   1   8       48.36       53.22      1.50 o
   3   1   8       59.54       61.90      1.35 o
   4   1   8      180.67      165.96      3.55 o
   5   1   8       66.58       60.81      1.79 o
   6   1   8      101.96       87.77      2.71 o
   7   1   8       53.59       44.17      1.51 o
   8   1   8       28.60       31.42      1.13 o
  -6   2   8        0.17        0.57      1.21 o
  -5   2   8        6.76        7.00      2.27 o
  -4   2   8      386.53      358.39      6.43 o
  -3   2   8        0.81        0.55      0.68 o
  -2   2   8      548.06      535.42     10.27 o
  -1   2   8        4.98        6.08      1.24 o
   0   2   8       48.05       42.35      2.28 o
   1   2   8      113.15      108.77      3.69 o
   2   2   8      281.54      282.26      7.46 o
   3   2   8      373.49      373.06      6.09 o
   4   2   8       19.75       22.51      1.04 o
   5   2   8       18.41       18.37      1.27 o
   6   2   8       15.24       15.22      1.07 o
   7   2   8       40.14       38.48      1.47 o
   8   2   8        3.78        3.29      0.80 o
  -6   3   8       36.23       22.50      3.49 o
  -5   3   8        8.40        9.24      2.92 o
  -4   3   8       85.01       97.56      2.69 o
  -3   3   8      255.96      250.47      5.77 o
  -2   3   8      366.86      371.34      8.92 o
  -1   3   8        1.50        1.90      1.46 o
   0   3   8       93.89       88.47      5.49 o
   1   3   8       66.20       69.17      3.58 o
   2   3   8        1.59        0.22      0.92 o
   3   3   8        0.76        0.87      1.31 o
   4   3   8       82.17       69.42      3.31 o
   5   3   8       24.52       26.29      1.75 o
   6   3   8       40.10       32.04      1.48 o
   7   3   8      325.17      295.85      4.86 o
   8   3   8       74.20       63.83      1.66 o
  -5   4   8        0.37        0.29      1.16 o
  -4   4   8       37.26       38.89      2.71 o
  -3   4   8        0.58        1.61      0.93 o
  -2   4   8       56.21       64.84      4.98 o
  -1   4   8      274.19      268.47      5.81 o
   0   4   8       59.66       70.29      8.55 o
   1   4   8       24.87       20.41      1.44 o
   2   4   8       57.16       57.74      3.46 o
   3   4   8       64.64       61.49      3.00 o
   4   4   8       21.46       24.76      1.97 o
   5   4   8       22.08       20.35      3.14 o
   6   4   8       42.70       41.31      1.87 o
   7   4   8       32.12       35.27      2.56 o
   8   4   8        2.52        1.67      0.96 o
  -5   5   8       74.99       91.55      4.45 o
  -4   5   8        5.72        5.46      1.22 o
  -3   5   8       31.90       16.32      6.89 o
  -2   5   8       18.22       17.95      2.72 o
  -1   5   8      136.45      147.27      3.89 o
   0   5   8       38.56       34.80      2.08 o
   1   5   8       97.79       86.90      4.20 o
   2   5   8      297.99      275.36      5.61 o
   3   5   8      220.97      217.26      4.76 o
   4   5   8      156.38      153.98      3.09 o
   5   5   8        1.01        2.08      1.06 o
   6   5   8        0.60        0.56      1.04 o
   7   5   8       22.77       17.88      1.88 o
   8   5   8       40.37       42.75      2.40 o
  -4   6   8        0.34        1.88      1.36 o
  -3   6   8        0.63       -0.07      1.08 o
  -2   6   8       12.70        9.56      2.58 o
  -1   6   8        1.47        0.10      0.97 o
   0   6   8      323.28      313.62      7.37 o
   1   6   8        3.22        4.24      1.18 o
   2   6   8       22.93       26.10      1.54 o
   3   6   8      265.07      283.33      5.60 o
   4   6   8       44.93       47.41      1.70 o
   5   6   8      312.12      331.53      5.41 o
   6   6   8      183.42      186.67      4.99 o
   7   6   8        6.48        5.63      1.26 o
   8   6   8       21.67       19.34      1.71 o
  -3   7   8        9.97        9.89      1.43 o
  -2   7   8       19.16       21.02      2.10 o
  -1   7   8       73.72       71.86      5.23 o
   0   7   8      215.81      215.14      5.03 o
   1   7   8       13.51       14.17      1.49 o
   2   7   8        0.02       -0.54      0.99 o
   3   7   8       42.35       39.90      1.66 o
   4   7   8       60.47       61.03      2.08 o
   5   7   8       68.70       66.83      2.58 o
   6   7   8       15.37       16.39      1.73 o
   7   7   8        6.37        7.15      1.34 o
  -2   8   8       26.37       28.41      2.03 o
  -1   8   8       37.88       42.34      2.70 o
   0   8   8       10.71       13.29      1.97 o
   1   8   8       26.59       27.95      2.08 o
   2   8   8       22.02       18.73      1.48 o
   3   8   8        7.10        6.33      1.16 o
   4   8   8        0.59        0.24      0.85 o
   5   8   8      175.14      194.30      4.18 o
   6   8   8      606.85      666.04     15.61 o
   7   8   8      347.54      346.98     12.40 o
  -1   9   8       12.67       11.62      1.74 o
   0   9   8       14.97       17.60      1.73 o
   1   9   8      101.01      107.26      3.76 o
   2   9   8       13.57       13.62      1.27 o
   3   9   8        7.36        6.52      0.92 o
   4   9   8       35.61       37.04      1.78 o
  -3  -5   9        0.49       -0.17      1.39 o
  -2  -5   9       41.96       46.91      3.14 o
  -1  -5   9       13.58       12.55      2.09 o
   0  -5   9        0.94        0.00      1.74 o
   1  -5   9        6.21        6.89      1.21 o
   2  -5   9        0.05       -0.23      0.59 o
   3  -5   9        0.04        0.09      0.66 o
   4  -5   9       28.58       29.82      3.31 o
  -4  -4   9      184.69      188.15      7.33 o
  -3  -4   9       47.44       51.80      3.49 o
  -2  -4   9        8.78        9.30      1.14 o
  -1  -4   9       20.17       20.55      1.65 o
   0  -4   9        4.61        3.13      1.23 o
   1  -4   9        5.18        5.91      1.02 o
   2  -4   9       10.03       12.46      0.96 o
   3  -4   9       21.30       19.60      1.22 o
   4  -4   9      138.32      141.95      2.73 o
   5  -4   9       10.30        9.64      0.67 o
  -5  -3   9       17.31       15.52      1.22 o
  -4  -3   9        2.75        3.64      0.76 o
  -3  -3   9        2.27        3.58      1.11 o
  -2  -3   9        0.45       -0.04      1.04 o
  -1  -3   9       14.96       13.38      2.09 o
   0  -3   9        5.54        4.71      1.35 o
   1  -3   9       78.77       77.72      2.56 o
   2  -3   9        1.21        2.29      0.69 o
   3  -3   9       78.02       82.46      2.16 o
   4  -3   9      180.57      180.83      3.47 o
   5  -3   9       13.11       10.06      0.83 o
   6  -3   9        0.34       -1.09      1.09 o
  -5  -2   9      235.36      237.73      5.25 o
  -4  -2   9        2.28        1.49      0.88 o
  -3  -2   9       30.96       30.28      1.58 o
  -2  -2   9        2.62        3.03      0.92 o
  -1  -2   9       11.72        9.84      0.76 o
   0  -2   9      176.44      181.96      5.46 o
   1  -2   9        9.57        8.73      1.13 o
   2  -2   9      316.95      304.69      4.99 o
   3  -2   9      102.70      103.27      2.48 o
   4  -2   9        0.25        0.24      0.68 o
   5  -2   9       81.04       77.58      1.56 o
   6  -2   9        0.11        0.22      0.39 o
   7  -2   9       29.27       25.75      1.55 o
  -5  -1   9      275.03      277.99      6.10 o
  -4  -1   9       54.38       55.71      2.07 o
  -3  -1   9       12.55       10.07      1.25 o
  -2  -1   9      342.25      322.08      6.44 o
  -1  -1   9       66.61       71.40      2.29 o
   0  -1   9       22.73       19.62      1.01 o
   1  -1   9      183.96      177.16      3.48 o
   2  -1   9        7.87        7.05      0.73 o
   3  -1   9       18.35       19.31      0.97 o
   4  -1   9       20.20       16.94      0.79 o
   5  -1   9      212.41      185.20      2.89 o
   6  -1   9       28.50       23.43      0.92 o
   7  -1   9       14.41       15.98      1.48 o
   8  -1   9       51.02       60.00      3.49 o
  -5   0   9       62.23       54.77      1.91 o
  -4   0   9       68.36       69.18      2.89 o
  -3   0   9      153.30      149.10      6.69 o
  -2   0   9       32.03       35.07      1.39 o
  -1   0   9      148.30      148.09      3.23 o
   0   0   9       50.26       51.36      2.05 o
   1   0   9       46.08       42.70      2.13 o
   2   0   9        0.13        0.51      0.55 o
   3   0   9      117.04      112.31      2.45 o
   4   0   9        2.74        2.34      0.58 o
   5   0   9        7.39        6.71      0.58 o
   6   0   9        5.02        4.68      0.76 o
   7   0   9       13.16       14.15      0.61 o
   8   0   9        0.68        0.38      0.47 o
  -6   1   9       15.30       19.18      1.92 o
  -5   1   9      129.48      121.90     19.71 o
  -4   1   9       44.65       40.27      1.87 o
  -3   1   9      104.71       94.04      2.66 o
  -2   1   9        9.62        9.01      1.17 o
  -1   1   9      528.15      499.46      7.43 o
   0   1   9        3.40        3.42      0.98 o
   1   1   9       35.50       30.52      2.79 o
   2   1   9       61.44       62.96      2.01 o
   3   1   9       40.13       38.26      1.18 o
   4   1   9        8.40        8.26      0.64 o
   5   1   9      239.69      215.15      5.08 o
   6   1   9      262.13      227.95      3.84 o
   7   1   9       14.30       11.64      0.75 o
   8   1   9      138.76      140.05      2.78 o
  -5   2   9        0.00        0.22      1.57 o
  -4   2   9       15.04       14.62      2.50 o
  -3   2   9      135.36      128.79      3.27 o
  -2   2   9        4.83        5.07      1.05 o
  -1   2   9       32.68       34.45      1.44 o
   0   2   9        0.01        1.27      0.89 o
   1   2   9       94.17       90.28      3.00 o
   2   2   9      238.05      236.34      9.08 o
   3   2   9      469.42      444.16     12.76 o
   4   2   9        1.25        1.62      0.71 o
   5   2   9       12.16       13.74      0.87 o
   6   2   9      209.54      203.29      3.42 o
   7   2   9       20.52       27.07      1.12 o
   8   2   9       11.53       10.93      0.68 o
  -5   3   9       22.82       24.02      6.45 o
  -4   3   9        0.21        0.04      1.21 o
  -3   3   9       20.81       16.38      3.40 o
  -2   3   9     1247.89     1201.03     24.18 o
  -1   3   9        0.78        1.84      1.22 o
   0   3   9        4.93        3.64      1.07 o
   1   3   9        9.46       11.35      0.96 o
   2   3   9       22.03       21.30      1.84 o
   3   3   9      289.79      299.45     16.50 o
   4   3   9       91.15       88.63      2.48 o
   5   3   9       50.81       51.83      1.93 o
   6   3   9       66.93       60.21      1.63 o
   7   3   9      113.16      106.88      2.34 o
   8   3   9       10.70        8.06      0.76 o
  -5   4   9        1.00        2.62      1.03 o
  -4   4   9        7.89        4.07      1.88 o
  -3   4   9       91.14       96.18      4.25 o
  -2   4   9       28.42       24.01      3.81 o
  -1   4   9        0.22        0.19      1.07 o
   0   4   9       13.03       14.73      1.45 o
   1   4   9       52.29       50.22      1.71 o
   2   4   9        0.50       -0.89      0.89 o
   3   4   9      441.26      423.22      7.42 o
   4   4   9     2610.52     2509.85     59.13 o
   5   4   9      237.51      233.63      6.78 o
   6   4   9        2.18        0.82      0.92 o
   7   4   9      152.46      145.16      4.98 o
   8   4   9        2.87        2.48      0.89 o
  -4   5   9        0.00       -0.90      1.61 o
  -3   5   9        9.06        4.61      1.47 o
  -2   5   9       14.31       15.71      1.59 o
  -1   5   9      315.82      295.78      6.85 o
   0   5   9        0.06        0.92      0.87 o
   1   5   9       12.78       13.35      1.49 o
   2   5   9        0.01       -0.67      0.67 o
   3   5   9        0.02        0.67      0.82 o
   4   5   9      182.52      177.41      3.74 o
   5   5   9       30.07       28.55      1.88 o
   6   5   9       10.31       10.16      1.33 o
   7   5   9        6.09        6.56      1.46 o
   8   5   9        2.65        2.79      1.23 o
  -4   6   9        2.60        3.05      1.17 o
  -3   6   9        0.03       -1.03      1.13 o
  -2   6   9       12.23       12.95      1.62 o
  -1   6   9       32.57       38.24      2.24 o
   0   6   9        6.83        5.42      1.12 o
   1   6   9       20.02       24.00      1.59 o
   2   6   9       38.24       38.91      1.76 o
   3   6   9      197.82      190.28      6.11 o
   4   6   9      498.91      513.29      8.88 o
   5   6   9     1431.94     1513.80     25.02 o
   6   6   9      646.97      669.43     13.92 o
   7   6   9       23.99       26.13      1.64 o
  -3   7   9       38.38       39.22      2.16 o
  -2   7   9        1.31       -0.12      1.01 o
  -1   7   9       10.44        9.81      1.51 o
   0   7   9        2.67        4.30      1.08 o
   1   7   9       76.41       71.85      2.66 o
   2   7   9        7.42        6.66      0.94 o
   3   7   9      211.21      216.48      5.45 o
   4   7   9       43.51       45.10      2.05 o
   5   7   9       19.07       17.07      1.53 o
   6   7   9       16.33       18.56      1.78 o
   7   7   9        2.37        2.27      2.27 o
  -2   8   9       63.95       77.10      4.36 o
  -1   8   9       18.73       25.22      2.03 o
   0   8   9        1.95        1.11      2.01 o
   1   8   9      119.72      121.07      3.13 o
   2   8   9       38.11       36.97      2.10 o
   3   8   9        2.27        0.15      0.94 o
   4   8   9      155.13      154.04      3.59 o
   5   8   9       73.24       72.91      4.19 o
   6   8   9      228.61      240.25      6.35 o
   0   9   9        7.91        8.01      1.23 o
   1   9   9        9.93       12.45      1.41 o
   2   9   9       68.04       68.71      2.71 o
   3   9   9       44.59       43.86      1.56 o
   4   9   9      128.50      129.27      3.13 o
   1  -5  10        4.28        5.75      1.92 o
   2  -5  10       10.42       10.46      2.27 o
  -3  -4  10       18.44       22.15      2.09 o
  -2  -4  10       16.24       16.39      2.09 o
  -1  -4  10       17.85       17.65      1.41 o
   0  -4  10        6.90        6.80      1.74 o
   1  -4  10       89.46       94.18      3.32 o
   2  -4  10       36.45       34.70      2.34 o
   3  -4  10       39.16       44.20      1.75 o
   4  -4  10        5.52        6.37      0.67 o
  -4  -3  10        0.36        0.17      1.05 o
  -3  -3  10        5.20        5.75      1.29 o
  -2  -3  10        1.26        0.79      1.19 o
  -1  -3  10        2.89        2.33      0.88 o
   0  -3  10       66.92       66.45      2.75 o
   1  -3  10       44.86       44.93      2.08 o
   2  -3  10       17.90       18.01      1.05 o
   3  -3  10       22.12       20.37      1.06 o
   4  -3  10      198.04      190.72      3.57 o
   5  -3  10       18.51       20.73      0.99 o
   6  -3  10       84.91       81.99      5.06 o
  -4  -2  10       78.94       86.17      2.12 o
  -3  -2  10       51.85       51.48      1.61 o
  -2  -2  10        3.86        3.92      1.48 o
  -1  -2  10        0.96       -0.64      0.89 o
   0  -2  10       14.08       11.96      1.37 o
   1  -2  10       23.09       19.70      1.41 o
   2  -2  10        4.95        5.32      0.87 o
   3  -2  10        2.90        2.69      0.93 o
   4  -2  10      102.58      100.23      2.32 o
   5  -2  10        0.18       -0.36      0.36 o
   6  -2  10       30.55       30.88      1.02 o
  -5  -1  10       11.64       11.30      1.05 o
  -4  -1  10       39.36       37.52      1.77 o
  -3  -1  10       14.47       15.87      1.20 o
  -2  -1  10        0.12        0.01      0.96 o
  -1  -1  10        0.20        0.18      0.76 o
   0  -1  10      107.75      105.42      5.03 o
   1  -1  10        4.52        9.30      2.27 o
   2  -1  10      163.85      170.99      5.05 o
   3  -1  10        3.88        4.25      0.72 o
   4  -1  10      357.89      340.34      5.72 o
   5  -1  10       57.33       47.55      1.25 o
   6  -1  10       20.00       14.70      1.08 o
   7  -1  10       87.86       88.46      1.94 o
  -5   0  10       19.97       21.80      3.14 o
  -4   0  10        0.00        1.17      0.86 o
  -3   0  10       25.08       25.97      1.59 o
  -2   0  10       93.93       88.59      2.66 o
  -1   0  10       74.94       76.92      2.51 o
   0   0  10       14.35       15.29      1.33 o
   1   0  10      428.28      447.44     14.68 o
   2   0  10      290.72      281.38      6.60 o
   3   0  10      286.13      277.00      4.96 o
   4   0  10        3.98        4.26      0.76 o
   5   0  10      249.95      236.47      4.07 o
   6   0  10        6.05        3.50      0.81 o
   7   0  10       16.85       16.24      0.85 o
   8   0  10       73.51       63.32      3.49 o
  -5   1  10        2.46        1.89      1.21 o
  -4   1  10        0.37        1.24      0.93 o
  -3   1  10      280.44      251.18      9.95 o
  -2   1  10       18.98       16.50      1.34 o
  -1   1  10      546.50      512.95      7.92 o
   0   1  10       20.40       22.51      1.56 o
   1   1  10       25.58       20.26      1.25 o
   2   1  10        2.95        3.16      1.11 o
   3   1  10       25.25       27.27      1.33 o
   4   1  10       35.34       37.75      1.38 o
   5   1  10       20.59       17.59      0.96 o
   6   1  10       47.32       45.72      1.41 o
   7   1  10       21.12       15.80      0.76 o
   8   1  10       23.63       21.64      1.19 o
  -5   2  10        0.31        0.14      0.99 o
  -4   2  10       22.66       20.34      1.64 o
  -3   2  10        1.61        0.79      0.92 o
  -2   2  10        6.98        6.93      1.19 o
  -1   2  10       87.93       90.63      2.78 o
   0   2  10       70.80       76.22      2.17 o
   1   2  10        6.34        5.94      1.07 o
   2   2  10      829.92      840.31     36.92 o
   3   2  10     1283.69     1251.23     18.41 o
   4   2  10      674.68      694.90     13.27 o
   5   2  10      153.19      144.91      2.58 o
   6   2  10      193.49      177.35      2.74 o
   7   2  10       31.87       27.46      0.92 o
   8   2  10        1.70        0.67      0.54 o
  -5   3  10       14.25       14.82      1.74 o
  -4   3  10        0.10        0.63      1.04 o
  -3   3  10        2.07       -0.15      1.20 o
  -2   3  10       10.20       10.38      1.16 o
  -1   3  10       61.69       63.23      3.69 o
   0   3  10      205.41      202.05      5.48 o
   1   3  10        9.17       10.43      1.23 o
   2   3  10        1.81        1.05      0.90 o
   3   3  10       98.00       99.48      7.59 o
   4   3  10       24.79       32.12      1.79 o
   5   3  10        9.19       13.39      1.07 o
   6   3  10       56.78       59.01      2.00 o
   7   3  10        0.00       -0.17      0.56 o
   8   3  10        4.55        2.57      0.78 o
  -4   4  10        0.53        0.35      1.01 o
  -3   4  10        4.07        4.07      0.89 o
  -2   4  10       44.17       32.55      4.45 o
  -1   4  10        0.23        2.16      1.09 o
   0   4  10      107.08      119.20      4.33 o
   1   4  10       22.61       25.69      1.37 o
   2   4  10        7.91        7.31      0.97 o
   3   4  10      379.62      382.43      6.44 o
   4   4  10      389.34      417.87     10.03 o
   5   4  10      910.79      931.48     23.89 o
   6   4  10      192.15      183.53      4.24 o
   7   4  10        2.24        3.93      0.95 o
   8   4  10       33.27       33.81      1.96 o
  -4   5  10       86.10       87.75      8.14 o
  -3   5  10       14.02       12.99      1.50 o
  -2   5  10       47.59       45.42      1.90 o
  -1   5  10      120.76      101.07      8.29 o
   0   5  10       89.19       74.50      2.08 o
   1   5  10       32.22       29.82      1.69 o
   2   5  10      226.94      217.47      4.27 o
   3   5  10       40.03       41.88      1.86 o
   4   5  10        1.81        1.67      0.97 o
   5   5  10      303.94      321.32      9.29 o
   6   5  10       36.53       40.16      2.14 o
   7   5  10       30.01       30.04      1.94 o
  -3   6  10        0.28       -0.25      0.91 o
  -2   6  10       18.67       19.41      1.71 o
  -1   6  10        7.39       10.37      1.00 o
   0   6  10       52.93       55.76      1.98 o
   1   6  10       85.70       90.55      2.22 o
   2   6  10        2.07        0.92      1.14 o
   3   6  10       11.08       12.10      1.28 o
   4   6  10       72.01       78.15      2.11 o
   5   6  10       27.77       23.83      2.81 o
   6   6  10      144.04      139.23      3.55 o
   7   6  10       50.82       52.26      1.87 o
  -2   7  10        9.01       16.58      1.60 o
  -1   7  10        0.11       -0.51      0.94 o
   0   7  10        6.33        2.76      0.90 o
   1   7  10      124.04      114.16      3.37 o
   2   7  10      163.62      145.90      3.93 o
   3   7  10      246.15      244.74      5.31 o
   4   7  10        0.16       -0.48      0.81 o
   5   7  10       12.73       11.36      1.48 o
   6   7  10       71.84       77.70      5.15 o
   7   7  10       56.62       54.94      3.49 o
  -1   8  10        1.03       -0.01      2.18 o
   0   8  10       92.25      115.28      3.88 o
   1   8  10        9.21       11.51      2.26 o
   2   8  10       11.39       12.51      1.12 o
   3   8  10        3.30        3.04      0.87 o
   4   8  10       36.74       34.26      1.41 o
   5   8  10        3.68        4.22      1.17 o
   6   8  10       32.51       30.87      2.44 o
   1   9  10        0.06        1.22      1.22 o
   2   9  10       14.85       13.26      1.29 o
   3   9  10      172.51      166.01      3.21 o
   4   9  10       43.23       39.59      2.27 o
  -1  -4  11       45.19       45.17      2.96 o
   0  -4  11      160.03      154.33      5.29 o
   1  -4  11        1.53        2.44      1.17 o
   2  -4  11       18.46       21.45      2.96 o
  -3  -3  11       14.58       19.53      1.92 o
  -2  -3  11       10.78       12.62      1.74 o
  -1  -3  11        7.92        7.59      1.10 o
   0  -3  11        2.23        2.20      2.44 o
   1  -3  11        0.01       -0.62      0.92 o
   2  -3  11        5.67        4.66      1.22 o
   3  -3  11      427.13      426.80      7.35 o
   4  -3  11        9.49        9.88      0.96 o
   5  -3  11       69.39       63.49      4.36 o
  -3  -2  11       22.38       25.52      2.88 o
  -2  -2  11        6.45        8.85      1.51 o
  -1  -2  11       21.17       18.24      2.60 o
   0  -2  11      647.03      665.29     19.53 o
   1  -2  11      551.04      534.38     10.95 o
   2  -2  11      233.89      233.63     12.30 o
   3  -2  11       56.56       61.53      1.85 o
   4  -2  11       39.45       36.91      1.28 o
   5  -2  11       24.10       21.51      0.77 o
  -4  -1  11       41.52       43.20      2.06 o
  -3  -1  11        2.34        2.13      0.70 o
  -2  -1  11       20.02       17.52      1.52 o
  -1  -1  11        0.90        1.66      0.99 o
   0  -1  11      121.17      137.77      5.73 o
   1  -1  11        1.06       -0.68      4.10 o
   2  -1  11        0.22        1.16      1.09 o
   3  -1  11       26.11       26.50      2.54 o
   4  -1  11      118.28      110.95      2.41 o
   5  -1  11        3.31        3.95      0.57 o
   6  -1  11       31.64       27.66      1.03 o
  -4   0  11        0.04        0.57      0.73 o
  -3   0  11        9.10        9.17      1.11 o
  -2   0  11       27.97       30.16      1.49 o
  -1   0  11        1.42        0.41      0.79 o
   0   0  11       61.32       60.58      2.82 o
   1   0  11     1463.27     1517.18     35.01 o
   2   0  11      786.28      825.07     16.53 o
   3   0  11      483.30      469.89      7.76 o
   4   0  11        8.84        9.05      0.82 o
   5   0  11       17.07       14.51      0.83 o
   6   0  11        3.90        4.71      0.57 o
   7   0  11        3.49        4.23      0.60 o
  -4   1  11       19.29       19.41      1.75 o
  -3   1  11        1.21        1.44      1.03 o
  -2   1  11      101.20       96.01      2.55 o
  -1   1  11       21.04       21.57      1.49 o
   0   1  11       35.82       37.44      1.63 o
   1   1  11      237.62      243.94      7.31 o
   2   1  11      259.34      271.35     13.00 o
   3   1  11        9.88       11.66      2.27 o
   4   1  11       29.69       32.11      2.49 o
   5   1  11       11.80       12.28      0.81 o
   6   1  11        5.09        6.08      0.70 o
   7   1  11       16.08       16.85      0.84 o
  -4   2  11        0.11       -0.74      1.06 o
  -3   2  11        2.70        3.82      1.46 o
  -2   2  11        0.58        1.19      0.91 o
  -1   2  11      263.11      253.28      5.61 o
   0   2  11      219.05      237.79      4.79 o
   1   2  11        3.98        4.16      1.01 o
   2   2  11      382.35      390.47     12.88 o
   3   2  11      456.42      478.19     11.64 o
   4   2  11      247.20      242.68      5.62 o
   5   2  11        1.81        1.23      0.62 o
   6   2  11       54.00       58.67      1.65 o
   7   2  11        9.74        6.23      0.66 o
   8   2  11        1.84        2.89      1.13 o
  -4   3  11        0.06       -0.11      0.98 o
  -3   3  11       56.68       53.55      1.75 o
  -2   3  11      141.07      128.37      5.18 o
  -1   3  11       42.58       31.21      1.92 o
   0   3  11      686.33      665.25     13.63 o
   1   3  11      126.26      124.10      3.29 o
   2   3  11       68.67       61.58      1.94 o
   3   3  11      222.01      222.71      6.11 o
   4   3  11       26.11       34.05      2.68 o
   5   3  11      190.84      191.27      4.73 o
   6   3  11       20.01       22.32      1.43 o
   7   3  11        1.24        0.32      0.72 o
   8   3  11       26.06       23.72      2.27 o
  -4   4  11        0.01       -0.87      1.74 o
  -3   4  11        2.53        1.21      0.54 o
  -2   4  11        1.93        3.09      0.92 o
  -1   4  11        0.33        0.70      0.79 o
   0   4  11      180.13      167.22      9.36 o
   1   4  11       80.63       78.60      3.10 o
   2   4  11       16.17       16.93      1.16 o
   3   4  11       26.50       30.83      1.77 o
   4   4  11        0.00       -0.07      1.05 o
   5   4  11        8.53        8.50      2.00 o
   6   4  11       95.57       90.44      3.25 o
   7   4  11       55.09       54.39      2.02 o
  -3   5  11       24.30       32.80      2.79 o
  -2   5  11       27.42       27.83      2.14 o
  -1   5  11       32.34       31.46      1.76 o
   0   5  11       48.71       33.74      2.82 o
   1   5  11      388.75      328.24      8.71 o
   2   5  11      236.27      214.80      4.58 o
   3   5  11        9.75        8.94      1.33 o
   4   5  11       67.11       72.54      2.81 o
   5   5  11        0.12        0.44      1.31 o
   6   5  11      137.75      149.23      5.09 o
   7   5  11       43.60       46.33      2.40 o
  -2   6  11       19.67       26.46      2.19 o
  -1   6  11       19.41       16.04      1.13 o
   0   6  11        0.45        0.02      0.75 o
   1   6  11       10.65       17.72      1.30 o
   2   6  11        0.68        0.78      1.29 o
   3   6  11       24.75       23.55      1.39 o
   4   6  11       14.82       12.89      1.30 o
   5   6  11        1.39        1.44      0.94 o
   6   6  11       88.23       91.26      2.82 o
   7   6  11       52.16       50.00      3.92 o
  -1   7  11        0.15        2.94      1.17 o
   0   7  11        7.46       10.00      0.88 o
   1   7  11        7.30        4.79      0.92 o
   2   7  11      102.35       90.01      2.70 o
   3   7  11       19.76       17.10      1.25 o
   4   7  11       12.46       12.13      1.54 o
   5   7  11       75.45       79.79      4.53 o
   6   7  11       65.52       67.90      2.70 o
   0   8  11       29.77       37.76      1.85 o
   1   8  11       34.18       44.21      1.74 o
   2   8  11        3.53        7.45      0.92 o
   3   8  11        3.51        5.61      0.86 o
   4   8  11        2.08        0.83      1.04 o
   5   8  11       16.57       18.78      1.48 o
  -1  -3  12        0.60        1.22      1.22 o
   1  -3  12       17.85       16.30      1.92 o
   2  -3  12       33.72       32.44      3.49 o
   3  -3  12        0.18        2.44      1.92 o
  -2  -2  12        0.60       -0.01      0.96 o
  -1  -2  12       48.92       49.98      5.58 o
   0  -2  12      520.55      573.13     16.68 o
   1  -2  12      170.84      190.06      6.76 o
   2  -2  12      396.58      407.18     17.99 o
   3  -2  12       18.15       16.06      0.93 o
   4  -2  12       11.68       10.27      0.96 o
   5  -2  12        0.14       -1.57      1.57 o
  -3  -1  12       45.33       44.58      2.16 o
  -2  -1  12       19.60       19.53      1.87 o
  -1  -1  12       46.50       47.02      2.80 o
   0  -1  12       36.10       37.16      2.30 o
   1  -1  12      285.88      291.11     11.35 o
   2  -1  12       38.98       46.15      2.40 o
   3  -1  12       18.19       20.53      1.64 o
   4  -1  12      129.33      126.60      2.59 o
   5  -1  12        0.31       -0.07      0.48 o
   6  -1  12        9.70       14.30      2.44 o
  -3   0  12        1.22        1.50      1.05 o
  -2   0  12       23.11       24.17      2.00 o
  -1   0  12       51.50       51.94      3.54 o
   0   0  12      137.04      136.69      4.50 o
   1   0  12       13.61       16.03      2.01 o
   2   0  12       77.76       82.72      2.60 o
   3   0  12      109.32      102.96      3.24 o
   4   0  12       41.64       41.60      1.40 o
   5   0  12        1.99        2.35      0.59 o
   6   0  12        0.99        3.57      0.84 o
  -3   1  12       31.72       32.38      1.84 o
  -2   1  12       61.61       62.17      3.06 o
  -1   1  12      348.13      345.19      7.11 o
   0   1  12       64.51       63.09      2.48 o
   1   1  12       38.22       40.21      2.07 o
   2   1  12      368.90      361.34      9.75 o
   3   1  12        4.69        4.26      1.21 o
   4   1  12        3.40        2.59      2.62 o
   5   1  12       30.02       25.71      1.10 o
   6   1  12       11.98       10.86      1.03 o
   7   1  12        0.08       -0.21      0.87 o
  -3   2  12        3.32        3.74      0.88 o
  -2   2  12        5.53        5.30      0.84 o
  -1   2  12       62.82       64.51      2.36 o
   0   2  12       61.11       65.56      2.32 o
   1   2  12      171.72      176.24      6.66 o
   2   2  12      170.90      174.19      6.83 o
   3   2  12        2.91        4.99      1.66 o
   4   2  12        0.18        0.67      0.84 o
   5   2  12        4.19        2.42      0.88 o
   6   2  12        1.11        1.15      0.58 o
   7   2  12       33.89       35.40      2.62 o
  -3   3  12       15.33       15.31      1.97 o
  -2   3  12       11.23       10.27      1.08 o
  -1   3  12       19.11       12.80      1.30 o
   0   3  12      176.47      171.08      4.50 o
   1   3  12       81.28       68.78      2.24 o
   2   3  12       20.89       18.53      1.71 o
   3   3  12       23.26       22.28      1.81 o
   4   3  12        0.04       -0.14      1.08 o
   5   3  12        7.93       11.94      1.19 o
   6   3  12        0.55        1.01      0.80 o
   7   3  12       10.65        8.89      1.57 o
  -3   4  12        0.08        0.49      1.16 o
  -2   4  12       37.72       36.97      1.50 o
  -1   4  12       25.93       22.58      1.48 o
   0   4  12       13.30       16.60      1.56 o
   1   4  12       18.44       16.10      1.46 o
   2   4  12        0.00        0.43      0.89 o
   3   4  12       88.80       88.33      2.86 o
   4   4  12       12.27       14.72      1.55 o
   5   4  12       33.66       34.83      2.08 o
   6   4  12        5.31        5.85      1.18 o
   7   4  12       86.45       88.96      4.36 o
  -2   5  12        0.96        0.39      0.46 o
  -1   5  12        5.19        6.01      0.93 o
   0   5  12       26.37       21.29      2.87 o
   1   5  12        6.46        4.20      1.07 o
   2   5  12       11.70        8.56      1.03 o
   3   5  12        0.95        1.13      0.88 o
   4   5  12        6.37        7.90      1.04 o
   5   5  12       49.79       59.37      2.95 o
   6   5  12       31.89       34.24      2.16 o
   7   5  12        8.17        6.80      1.57 o
  -2   6  12       47.11       59.12      3.66 o
  -1   6  12       14.26       11.52      0.81 o
   0   6  12       15.80       15.93      2.14 o
   1   6  12        0.09        0.00      0.73 o
   2   6  12        0.44       -0.14      0.87 o
   3   6  12       22.07       24.75      2.03 o
   4   6  12       35.34       34.96      2.34 o
   5   6  12        1.54        2.32      1.29 o
   6   6  12        9.94        8.23      1.34 o
   0   7  12        0.85        0.44      0.57 o
   1   7  12        3.08        4.02      1.56 o
   2   7  12        6.98       10.16      0.95 o
   3   7  12        9.53        8.29      1.36 o
   4   7  12        1.04        1.39      1.11 o
   5   7  12        0.10       -0.69      0.92 o
   6   7  12       13.60       16.57      2.09 o
   1   8  12       11.72       15.17      1.39 o
   2   8  12       73.12       79.98      1.80 o
   3   8  12        6.43        4.36      1.57 o
   4   8  12       14.04       11.15      1.17 o
   0  -2  13       18.53       20.23      2.79 o
   1  -2  13       33.95       34.53      3.31 o
   2  -2  13        2.29        2.96      1.57 o
   3  -2  13        0.49        1.05      1.74 o
  -1  -1  13       58.63       62.25      6.28 o
   0  -1  13       50.19       51.60      2.50 o
   1  -1  13      116.84      116.93      4.57 o
   2  -1  13      134.64      137.49      5.22 o
   3  -1  13        9.76        8.09      1.09 o
   4  -1  13        1.94        2.09      1.92 o
  -2   0  13        4.96        6.39      1.26 o
  -1   0  13        6.42        6.86      1.83 o
   0   0  13        8.20        7.92      1.07 o
   1   0  13      102.84      107.54      4.44 o
   2   0  13       16.50       14.47      1.62 o
   3   0  13       88.89       96.96      2.99 o
   4   0  13       23.06       22.49      1.50 o
   5   0  13        0.24       -0.27      0.70 o
  -2   1  13       34.96       36.63      2.53 o
  -1   1  13       80.10       82.75      3.64 o
   0   1  13       26.70       24.46      1.86 o
   1   1  13       40.07       45.33      2.03 o
   2   1  13        0.95       -0.32      1.10 o
   3   1  13      128.98      123.67      3.75 o
   4   1  13        0.01        0.52      1.66 o
   5   1  13       50.10       50.38      2.23 o
   6   1  13        1.21        1.02      1.04 o
  -2   2  13        3.09        1.11      1.14 o
  -1   2  13        5.78        6.73      1.14 o
   0   2  13       28.67       26.36      2.54 o
   1   2  13       41.46       39.88      2.17 o
   2   2  13        3.19        2.49      1.92 o
   3   2  13        3.96        6.93      1.67 o
   4   2  13       41.60       40.55      1.99 o
   5   2  13       20.17       17.09      1.44 o
   6   2  13        6.66        6.49      1.74 o
  -2   3  13       13.19       17.00      1.18 o
  -1   3  13       17.01       17.40      1.02 o
   0   3  13        5.93        5.17      2.01 o
   1   3  13       34.76       35.30      2.76 o
   2   3  13      116.90      123.35      4.01 o
   3   3  13       23.95       18.55      2.05 o
   4   3  13       34.48       31.63      1.92 o
   5   3  13        3.04        2.72      0.80 o
   6   3  13       19.40       20.93      4.36 o
  -2   4  13        2.17        0.51      0.49 o
  -1   4  13        9.15        5.25      0.83 o
   0   4  13       26.39       34.84      1.49 o
   1   4  13       41.33       45.73      3.03 o
   2   4  13       74.50       70.34      3.77 o
   3   4  13       16.15       20.48      1.37 o
   4   4  13        0.27       -0.13      1.12 o
   5   4  13        5.35        5.81      1.07 o
   6   4  13        1.51        2.06      0.97 o
  -1   5  13        0.00       -0.25      0.67 o
   0   5  13        0.17        0.29      0.72 o
   1   5  13       12.95       14.97      1.02 o
   2   5  13        0.08        2.66      1.46 o
   3   5  13        0.00       -0.35      0.87 o
   4   5  13        0.72       -0.23      0.86 o
   5   5  13        4.73        6.53      1.67 o
   6   5  13       16.50       19.36      2.09 o
   0   6  13        1.32        2.11      0.62 o
   1   6  13        4.37        4.24      0.72 o
   2   6  13        0.14       -0.81      0.81 o
   3   6  13        4.42        8.01      1.36 o
   4   6  13       10.70       12.05      2.09 o
   5   6  13        5.75        8.49      1.29 o
   1   7  13       11.59       14.65      1.39 o
   2   7  13       42.69       52.49      2.09 o
   3   7  13        0.95        2.32      1.66 o
   4   7  13        5.45        6.32      1.13 o
   0   0  14        6.81        3.95      1.21 o
   1   0  14        1.95        1.48      1.13 o
   2   0  14       19.61       21.54      1.76 o
   3   0  14        3.57        2.27      1.92 o
  -1   1  14        2.21        3.66      1.22 o
   0   1  14       14.76       17.14      1.67 o
   1   1  14       14.93       12.37      1.69 o
   2   1  14       63.33       61.25      2.97 o
   3   1  14       87.18       94.49      3.97 o
   4   1  14        1.57        0.52      1.92 o
   5   1  14        7.40        8.54      2.09 o
  -1   2  14        1.95        1.39      1.22 o
   0   2  14        0.79        0.54      1.09 o
   1   2  14       37.09       37.93      4.36 o
   2   2  14       46.11       56.32      2.33 o
   3   2  14       25.42       27.99      2.70 o
   4   2  14       58.65       65.73      4.88 o
   5   2  14        0.40        0.17      1.74 o
  -1   3  14       11.36       11.97      1.51 o
   0   3  14        1.11       -0.13      0.88 o
   1   3  14        5.61        9.99      1.92 o
   2   3  14        5.75        7.30      1.63 o
   3   3  14       11.55       14.09      1.36 o
   4   3  14       19.12       17.46      1.80 o
   5   3  14       14.04       20.44      2.27 o
  -1   4  14       68.64       80.76      5.06 o
   0   4  14       10.70       11.72      1.17 o
   1   4  14       22.76       24.87      2.05 o
   2   4  14        6.92        5.91      1.51 o
   3   4  14        2.71        4.58      1.34 o
   4   4  14        0.03       -0.30      0.75 o
   5   4  14       28.02       31.43      1.93 o
   0   5  14       33.66       38.52      2.27 o
   1   5  14        0.22        0.08      0.76 o
   2   5  14        3.73        1.50      1.13 o
   3   5  14        6.23        4.42      1.21 o
   4   5  14        0.25        0.19      0.78 o
   5   5  14       13.54       13.25      1.74 o
   2   6  14       20.82       21.10      2.09 o
   3   6  14        2.15        2.09      1.22 o
   4   6  14        0.67        0.87      1.39 o
   2   2  15       11.98       18.31      2.62 o
   3   2  15        6.77        3.84      1.57 o
   1   3  15       22.55       25.54      1.80 o
   2   3  15        5.94        4.36      1.16 o
   3   3  15        7.53        8.02      1.92 o
   4   3  15      138.63      145.01      7.68 o
   2   4  15       27.22       25.52      1.84 o
   3   4  15      115.26      150.75      8.03 o
 
